# Supplementary material for: Differences in S/G ratio in natural poplar variants do not predict catalytic depolymerization monomer yields
Source: Nat Commun. 2019 May 2;10:2033. doi: 10.1038/s41467-019-09986-1 (PMC6497657; doi:10.1038/s41467-019-09986-1)
Supplement: Supplementary file 3 — Source Data File [file 41467_2019_9986_MOESM3_ESM.xlsx]

## Sheet: Figure 2A
Figure 2A	S/G Ratio:	1.41		1.69		2.35		3.48		3.6
	Time on Stream (h)	Monomer Yield (wt%)	Error Bar	Monomer Yield (wt%)	Error Bar	Monomer Yield (wt%)	Error Bar	Monomer Yield (wt%)	Error Bar	Monomer Yield (wt%)	Error Bar
	0	0.29012	0.1515	0.28651	0.14961	0.18079	0.09441	0.19512	0.10189	0.21189	0.11065
	0.16667	0.72327	0.20522	0.371	0.10527	0.20664	0.05863	0.29094	0.08255	0.28808	0.08174
	0.33333	1.2468	0.13128	0.9113	0.09595	0.94605	0.09961	0.7177	0.07557	0.7833	0.08248
	0.5	2.75834	0.09909	2.33104	0.08374	2.45899	0.08834	1.79225	0.06438	2.13676	0.07676
	0.66667	4.45185	0.09237	3.91167	0.08116	4.39069	0.0911	3.20262	0.06645	3.6486	0.0757
	0.83333	5.7859	0.01221	5.207	0.01099	6.07635	0.01282	4.64994	0.00981	5.13086	0.01082
	1	7.19076	0.07413	6.47836	0.06679	7.68931	0.07927	6.00576	0.06191	6.44489	0.06644
	1.33333	9.8179	0.4633	8.67232	0.40925	10.599	0.50016	8.69951	0.41053	9.14725	0.43166
	1.66667	11.9995	0.41492	10.3757	0.35877	13.0584	0.45153	11.0151	0.38088	11.4866	0.39718
	2	14.2121	0.32623	11.8841	0.27279	15.2	0.3489	13.2044	0.3031	13.6323	0.31292
	2.33333	15.5611	0.30018	13.2347	0.2553	16.8016	0.32411	15.0429	0.29019	15.5181	0.29935
	2.7	16.9527	0.40531	14.3978	0.34423	18.1589	0.43415	16.571	0.39619	17.1028	0.4089
	3.03333	18.0516	0.33221	15.324	0.28202	19.1687	0.35277	17.8487	0.32848	18.1956	0.33486
	3.33333	19.013	0.47944	16.2201	0.40901	20.0432	0.50542	18.8892	0.47632	19.0685	0.48084
	3.66667	19.7742	0.4392	16.9481	0.37643	20.7936	0.46185	19.771	0.43913	19.8855	0.44168
	4	20.4722	0.50182	17.5899	0.43117	21.4111	0.52483	20.4902	0.50226	20.563	0.50404
	4.33333	21.0666	0.50724	18.1325	0.4366	22.0423	0.53074	21.0712	0.50735	21.1436	0.5091
	4.66667	21.6036	0.45779	18.5799	0.39372	22.4198	0.47509	21.5895	0.45749	21.5485	0.45662
	5	22.074	0.46214	19.0133	0.39806	22.8109	0.47757	22.0262	0.46114	21.9535	0.45962
	5.33333	22.4953	0.41333	19.3651	0.35582	23.1557	0.42547	22.355	0.41075	22.3175	0.41006
	5.66667	22.8332	0.35843	19.6693	0.30877	23.429	0.36779	22.6671	0.35583	22.7138	0.35656
	6	23.1531	0.4196	19.9868	0.36221	23.687	0.42927	22.9343	0.41563	22.9315	0.41558
	Calculation of error bars using replicate of 1.69 S/G
	Time	Run 1 Yields (wt%)	Run 2 Yields (wt%)		average	stdev	%error
	0	0.19055	0.28651		0.23853	0.067854	28.4467
	10	0.29789	0.371		0.334445	0.0516966	15.4574
	20	0.98835	0.9113		0.949825	0.0544826	5.73606
	30	2.39646	2.33104		2.36375	0.0462589	1.95701
	40	3.84964	3.91167		3.88065	0.0438618	1.13027
	50	5.21547	5.207		5.21124	0.00598919	0.114929
	60	6.42711	6.47836		6.45274	0.0362392	0.56161
	80	8.36266	8.67232		8.51749	0.218963	2.57074
	100	10.1029	10.3757		10.2393	0.192878	1.88369
	120	11.6758	11.8841		11.7799	0.147304	1.25047
	140	13.0395	13.2347		13.1371	0.138056	1.05088
	160	14.135	14.3978		14.2664	0.185814	1.30245
	180	15.1083	15.324		15.2161	0.152551	1.00256
	200	15.908	16.2201		16.0641	0.220674	1.37371
	220	16.6606	16.9481		16.8043	0.203329	1.20998
	240	17.2609	17.5899		17.4254	0.232688	1.33534
	260	17.7993	18.1325		17.9659	0.235657	1.31169
	280	18.279	18.5799		18.4295	0.212747	1.15439
	300	18.7091	19.0133		18.8612	0.215116	1.14052
	320	19.0929	19.3651		19.229	0.192474	1.00096
	340	19.4329	19.6693		19.5511	0.167195	0.855172
	360	19.7096	19.9868		19.8482	0.195953	0.98726

## Sheet: Figure 2B
		S/G Ratio:	1.41	1.69	2.35	3.48	3.6
		Time on stream (h)	Cumulative Molar Monomer S/G Ratio	Cumulative Molar Monomer S/G Ratio	Cumulative Molar Monomer S/G Ratio	Cumulative Molar Monomer S/G Ratio	Cumulative Molar Monomer S/G Ratio
		0	0.70024	0.79516	1.44382	1.15059	1.03246
		0.16667	0.79597	0.94499	1.42415	1.28425	1.30307
		0.33333	0.84344	0.94647	1.26871	1.42348	1.21996
		0.5	0.90278	0.93043	1.20443	1.42955	1.23981
		0.66667	0.99809	0.97869	1.28495	1.54221	1.38493
		0.83333	1.07932	1.0396	1.39728	1.67954	1.54994
		1	1.16781	1.10343	1.51507	1.80544	1.69496
		1.33333	1.3325	1.22579	1.73163	2.06131	1.98932
		1.66667	1.46046	1.31911	1.89942	2.27306	2.21914
		2	1.57799	1.39709	2.0291	2.45914	2.41082
		2.33333	1.64239	1.46175	2.11313	2.59977	2.55488
		2.7	1.70194	1.5125	2.17403	2.69939	2.65604
		3.03333	1.74358	1.54805	2.21268	2.77362	2.71252
		3.33333	1.77682	1.57949	2.24267	2.82728	2.75357
		3.66667	1.80093	1.6003	2.26534	2.8612	2.78257
		4	1.82134	1.61578	2.28215	2.88669	2.80356
		4.33333	1.83633	1.62809	2.29813	2.90694	2.81905
		4.66667	1.84774	1.63719	2.30572	2.93477	2.83671
		5	1.8571	1.64548	2.32172	2.95595	2.85387
		5.33333	1.86436	1.65154	2.33389	2.96827	2.86823
		5.66667	1.87006	1.65619	2.34284	2.98008	2.88118
		6	1.87522	1.6605	2.35017	2.98924	2.88745

## Sheet: Figure 2C
		S/G Ratio	Monomer Yield (wt%)	Oil Yield (wt%)
		1.41	34.3697	78.0185
		1.69	31.8057	88.2904
		2.35	33.0387	84.4926
		3.48	31.5773	81.2607
		3.6	29.9552	89.4578

## Sheet: Figure 3A
			Mole S Monomer	Mole G Monomer	Mole S Oligomer	Mole G Oligomer	Mole S Biomass	Mole G Biomass	Monomer/Oil Ratio
	S/G = 1.41	Initial					0.70495	1.20491
		1 h	0.04963	0.09212	0.12966	0.1527			0.60326
		2-3 h	0.09478	0.1351	0.25597	0.29493			0.45807
		4-6 h	0.04489	0.06301	0.16485	0.1997			0.31555
		Total	0.1893	0.29024	0.55048	0.64734			0.44835
	S/G = 1.69	Initial					0.75247	1.19771
		1 h	0.04394	0.08376	0.12287	0.14743			0.56811
		2-3 h	0.07448	0.11115	0.23429	0.28135			0.39508
		4-6 h	0.03953	0.05816	0.16961	0.20795			0.27967
		Total	0.15795	0.25307	0.52676	0.63673			0.39745
	S/G = 2.35	Initial					0.83176	1.18571
		1 h	0.0588	0.09761	0.14773	0.17224			0.56675
		2-3 h	0.10627	0.14207	0.27633	0.30849			0.46053
		4-6 h	0.04218	0.05576	0.1482	0.17421			0.32007
		Total	0.20726	0.29544	0.57225	0.65493			0.4511
	S/G = 3.48	Initial					0.91164	1.17361
		1 h	0.04893	0.07603	0.12092	0.13646			0.55718
		2-3 h	0.11416	0.14586	0.2813	0.35317			0.41299
		4-6 h	0.04993	0.0624	0.18082	0.2			0.31197
		Total	0.21303	0.28429	0.58304	0.68964			0.41223
	S/G = 3.6	Initial					0.91775	1.17268
		1 h	0.05145	0.0818	0.12757	0.14487			0.56465
		2-3 h	0.11408	0.14475	0.31014	0.34357			0.42133
		4-6 h	0.04601	0.05825	0.16164	0.17996			0.32365
		Total	0.21154	0.2848	0.59935	0.6684			0.42609

## Sheet: Figure 3B
			S/G = 1.41			S/G = 1.69			S/G = 2.35			S/G = 3.48			S/G = 3.6
		Molecular Weight	1h GPC UV Signal	2-3h GPC UV Signal	4-6h GPC UV Signal	1h GPC UV Signal	2-3h GPC UV Signal	4-6h GPC UV Signal	1h GPC UV Signal	2-3h GPC UV Signal	4-6h GPC UV Signal	1h GPC UV Signal	2-3h GPC UV Signal	4-6h GPC UV Signal	1h GPC UV Signal	2-3h GPC UV Signal	4-6h GPC UV Signal
		243122000	-0.29564	0.4859	0.35763	0.06485	0.16022	0.14734	0.02766	-0.17023	-0.93126	-0.05531	-0.01097	-0.17214	-0.11492	266.514	0.40293
		242970000	-0.2737	0.39339	0.43488	0.05531	0.10729	0.11158	-0.02003	-0.1111	-1.07479	-0.04768	-0.0062	-0.14877	-0.04625	266.453	0.47874
		242818000	-0.24843	0.34809	0.49973	0.09918	0.10109	0.0906	-0.02003	-0.06485	-1.13297	-0.06914	0.03147	-0.18167	-0.02956	266.294	0.48828
		242664000	-0.26464	0.37479	0.47874	0.12207	0.13208	0.08488	0.01574	-0.01764	-1.12391	-0.08631	0.11969	-0.19979	-0.03099	266.17	0.44632
		242510000	-0.28896	0.37909	0.40007	0.10252	0.0658	0.14877	0.08821	0.04196	-0.99516	-0.15879	0.25797	-0.10586	-0.04625	266.095	0.33379
		242355000	-0.30136	0.29898	0.35858	0.08821	-0.05293	0.23222	0.18978	0.09108	-0.7987	-0.21887	0.41246	0.03481	-0.05102	266.013	0.20742
		242200000	-0.27084	0.19836	0.44441	0.12016	-0.18501	0.28324	0.32806	0.11444	-0.58889	-0.19312	0.53692	0.08249	-0.04196	265.985	0.11587
		242044000	-0.2265	0.18883	0.53978	0.1893	-0.27084	0.24605	0.4859	0.10824	-0.41199	-0.12541	0.59271	0.0906	-0.01478	266.089	0.12016
		241887000	-0.19646	0.21315	0.60415	0.26274	-0.35715	0.13685	0.63658	0.06866	-0.26894	-0.12064	0.57316	0.12255	0.01907	266.305	0.2017
		241729000	-0.19169	0.19503	0.61846	0.35048	-0.44966	0.00906	0.73385	0.04148	-0.11444	-0.21267	0.4859	0.15163	0.0596	266.504	0.30136
		241571000	-0.19503	0.15926	0.63944	0.453	-0.46968	-0.12207	0.7658	0.01431	0.00477	-0.28372	0.37241	0.11444	0.08583	266.638	0.38195
		241411000	-0.1874	0.20123	0.61846	0.52595	-0.39911	-0.23937	0.74625	-0.04721	0.08392	-0.33617	0.26083	0.06008	0.09489	266.67	0.4015
		241252000	-0.1626	0.30851	0.51403	0.5188	-0.24223	-0.31614	0.70381	-0.14925	0.1111	-0.42582	0.1936	0.04911	0.09775	266.615	0.32711
		241091000	-0.15974	0.38719	0.41008	0.45252	-0.09298	-0.28467	0.64278	-0.19836	0.08631	-0.53549	0.15783	0.07629	0.12302	266.514	0.14448
		240930000	-0.16594	0.42725	0.40054	0.35381	0.04721	-0.1545	0.56601	-0.1564	0.01192	-0.5579	0.14639	0.0577	0.1812	266.314	0.00429
		240768000	-0.1688	0.45013	0.49686	0.25225	0.15163	0	0.50068	-0.06008	-0.09108	-0.48304	0.16022	-0.00811	0.18787	266.122	-0.01001
		240605000	-0.14591	0.44155	0.58031	0.175	0.22602	0.08631	0.47445	-0.01669	-0.2079	-0.44775	0.18644	-0.07105	0.1483	265.995	0.0577
		240442000	-0.09966	0.38671	0.59748	0.15211	0.23127	0.10538	0.4878	-0.01192	-0.32997	-0.47445	0.21172	-0.1111	0.08154	266.028	0.13494
		240278000	-0.02718	0.30231	0.54836	0.18215	0.14305	0.11587	0.50879	-0.02623	-0.43201	-0.49305	0.20409	-0.15259	0.05436	266.147	0.19884
		240113000	0.08869	0.25034	0.47874	0.2079	-0.00095	0.09918	0.52071	-0.03481	-0.47541	-0.51641	0.22888	-0.22078	0.07296	266.273	0.29612
		239948000	0.17548	0.23222	0.3581	0.23079	-0.1545	0.05054	0.51403	-0.05913	-0.48208	-0.60225	0.27323	-0.25034	0.08869	266.453	0.3624
		239782000	0.23413	0.24509	0.23222	0.27037	-0.23127	-0.02909	0.51069	-0.11873	-0.48542	-0.69237	0.28133	-0.2079	0.10347	266.561	0.33808
		239615000	0.2532	0.29898	0.1564	0.31042	-0.22411	-0.06676	0.52452	-0.11444	-0.43154	-0.64993	0.23127	-0.14877	0.1421	266.601	0.30756
		239448000	0.21648	0.37956	0.1545	0.3171	-0.11969	-0.06199	0.53835	-0.02432	-0.30661	-0.53549	0.17595	-0.10824	0.23222	266.603	0.34332
		239280000	0.08631	0.44584	0.17309	0.29659	0.06104	0.00477	0.54646	0.10443	-0.1564	-0.44298	0.15974	-0.03815	0.33426	266.653	0.45061
		239111000	-0.08059	0.45586	0.16737	0.27704	0.21172	0.13876	0.51117	0.13971	-0.05627	-0.39768	0.13399	0.03052	0.39148	266.719	0.53501
		238941000	-0.15306	0.37098	0.16403	0.27275	0.27466	0.27752	0.41151	0.11492	-0.02337	-0.29182	0.07629	0.0453	0.42915	266.713	0.56028
		238771000	-0.14114	0.28753	0.18167	0.26894	0.22888	0.36478	0.25988	0.10061	-0.04673	-0.20361	0.02813	0.00954	0.46158	266.643	0.56934
		238600000	-0.13113	0.26941	0.21696	0.28801	0.13113	0.3891	0.11158	0.10681	-0.13304	-0.22554	0.0124	0	0.47541	266.525	0.53835
		238429000	-0.13876	0.3233	0.25129	0.31471	-0.00381	0.42295	0.03242	0.03672	-0.31042	-0.31376	-0.00381	0.03195	0.44298	266.401	0.4468
		238256000	-0.13828	0.39148	0.30661	0.32282	-0.16928	0.43011	0.01335	-0.09108	-0.49162	-0.37003	-0.00954	0.01621	0.37575	266.313	0.29707
		238084000	-0.13685	0.43058	0.37766	0.30851	-0.2594	0.38195	0.05484	-0.18597	-0.57077	-0.32282	-0.01955	-0.02813	0.30231	266.342	0.13447
		237910000	-0.18167	0.50402	0.38767	0.28992	-0.23651	0.33045	0.15116	-0.20027	-0.49305	-0.26751	0.02861	-0.03862	0.19884	266.446	-0.01431
		237736000	-0.23651	0.59795	0.27561	0.26989	-0.13924	0.35858	0.28038	-0.16069	-0.33617	-0.23699	0.1173	-0.02241	0.09298	266.66	-0.13542
		237561000	-0.27895	0.66996	0.103	0.2327	-0.06151	0.45061	0.36335	-0.10824	-0.21315	-0.22078	0.18549	-0.04053	0.03099	266.917	-0.20742
		237385000	-0.30851	0.69714	0.00429	0.20647	-0.01717	0.4878	0.38338	0.01764	-0.16785	-0.21839	0.17357	-0.10347	0.02432	267.168	-0.20647
		237209000	-0.29373	0.7267	0.000953674	0.23127	0.01764	0.45872	0.37813	0.21982	-0.23985	-0.21982	0.09298	-0.11587	0.01574	267.282	-0.12445
		237032000	-0.21648	0.73624	0.02003	0.29278	0.02384	0.40722	0.35763	0.38862	-0.38433	-0.23079	0.0391	-0.05007	-0.00763	267.188	0.01431
		236855000	-0.11253	0.66805	0.0658	0.32139	0.00191	0.32616	0.34189	0.40388	-0.55075	-0.27418	-0.00906	0.04053	0.0124	266.969	0.16689
		236677000	-0.05054	0.52023	0.18406	0.2923	-0.03815	0.25368	0.33903	0.26321	-0.67472	-0.32187	-0.06056	0.08106	0.09346	266.789	0.2718
		236498000	-0.00954	0.38767	0.33569	0.21267	-0.09155	0.22316	0.3705	0.0596	-0.77724	-0.34285	-0.0658	0.08345	0.16165	266.697	0.3252
		236318000	0.01574	0.33522	0.40483	0.14544	-0.144	0.29325	0.38147	-0.14114	-0.77629	-0.30184	0.03815	0.09775	0.22078	266.662	0.33903
		236138000	0.01287	0.29564	0.37861	0.12636	-0.13876	0.38242	0.36097	-0.3047	-0.64468	-0.20266	0.19121	0.12779	0.29707	266.66	0.31281
		235957000	-0.00715	0.30041	0.36335	0.18358	-0.0577	0.44966	0.35143	-0.36526	-0.47827	-0.09537	0.30804	0.14687	0.39434	266.696	0.2594
		235776000	-0.00143	0.36335	0.38004	0.29802	0.072	0.50545	0.35858	-0.30613	-0.3705	0.03147	0.38385	0.16594	0.42868	266.748	0.21791
		235594000	0.04578	0.45872	0.42009	0.43869	0.19121	0.49019	0.36573	-0.18167	-0.31185	0.13256	0.42534	0.26417	0.4015	266.712	0.2284
		235411000	0.07534	0.52214	0.47636	0.56553	0.27704	0.3705	0.35572	-0.04005	-0.22268	0.16499	0.41342	0.39625	0.36192	266.671	0.26464
		235228000	0.0968	0.48161	0.55265	0.6671	0.3171	0.20552	0.36812	0.05102	-0.14973	0.12207	0.33331	0.49162	0.2923	266.636	0.28944
		235044000	0.1173	0.41866	0.5641	0.67997	0.25892	0.11492	0.41342	0.06914	-0.14162	0.02718	0.23508	0.51594	0.19169	266.611	0.27466
		234859000	0.1235	0.31996	0.4344	0.59128	0.15497	0.11635	0.48351	-0.00286	-0.12493	-0.05531	0.17738	0.52261	0.05198	266.558	0.24033
		234674000	0.10061	0.20456	0.23413	0.45919	0.03433	0.16499	0.54789	-0.12159	-0.07439	-0.11873	0.17166	0.50783	-0.03481	266.529	0.21029
		234488000	0.07534	0.1235	0.05388	0.35858	-0.0453	0.24414	0.5765	-0.2346	-0.01097	-0.15306	0.17405	0.4077	-0.10443	266.577	0.1955
		234301000	0.11444	0.08154	-0.1049	0.34285	-0.07296	0.34332	0.5846	-0.30804	0.00381	-0.12779	0.1545	0.27084	-0.17452	266.585	0.18263
		234114000	0.20266	0.09251	-0.23174	0.35191	-0.04435	0.37622	0.6156	-0.31853	-0.04148	-0.06866	0.13161	0.17118	-0.22697	266.511	0.17118
		233926000	0.30375	0.09203	-0.25845	0.37622	0.04101	0.31662	0.67329	-0.29278	-0.15354	-0.02956	0.16403	0.10681	-0.24128	266.392	0.18454
		233738000	0.40245	0.12112	-0.12445	0.41389	0.10109	0.24223	0.72908	-0.25511	-0.33665	-0.08726	0.21553	0.03767	-0.20027	266.353	0.23794
		233549000	0.46444	0.21648	0.07296	0.44537	0.12445	0.18215	0.74577	-0.20647	-0.51403	-0.2203	0.21458	-0.04578	-0.17929	266.354	0.26703
		233359000	0.44727	0.31185	0.23079	0.4859	0.09775	0.13924	0.76675	-0.12827	-0.62132	-0.35143	0.18454	-0.05293	-0.15306	266.304	0.26321
		233169000	0.32616	0.38862	0.31996	0.53883	0.06104	0.10157	0.772	-0.05722	-0.60892	-0.4468	0.16165	0.02575	-0.11349	266.205	0.26178
		232978000	0.16785	0.40483	0.34237	0.6032	0.03004	0.12922	0.73242	-0.01144	-0.5188	-0.4921	0.13494	0.11301	-0.06628	266.143	0.31233
		232787000	0.03481	0.39101	0.25845	0.67091	0.02575	0.18883	0.66519	0.0124	-0.37956	-0.48256	0.02766	0.15783	-0.05388	266.114	0.36192
		232595000	-0.09918	0.33903	0.09298	0.71955	0.07629	0.23413	0.58365	0.06723	-0.29373	-0.422	-0.10347	0.18454	-0.07725	266.072	0.34094
		232402000	-0.21219	0.28086	-0.03815	0.76151	0.13494	0.26989	0.54502	0.13256	-0.29421	-0.32759	-0.20218	0.21696	-0.06962	266.036	0.27561
		232209000	-0.26417	0.28229	-0.09966	0.75817	0.17929	0.3438	0.52547	0.15068	-0.36764	-0.28133	-0.26512	0.2017	-0.05484	266.052	0.18978
		232015000	-0.24223	0.2861	-0.06771	0.69857	0.22078	0.44537	0.57507	0.11873	-0.43583	-0.30088	-0.29945	0.10586	-0.04196	266.153	0.12541
		231820000	-0.20838	0.27704	-0.0391	0.60797	0.24271	0.51022	0.669	0.08678	-0.46587	-0.36621	-0.26894	0.00906	-0.04244	266.268	0.03147
		231625000	-0.22221	0.27418	0.03099	0.51355	0.24223	0.55647	0.74625	0.13161	-0.47636	-0.44584	-0.12541	-0.04864	-0.03338	266.407	-0.03195
		231429000	-0.2389	0.32234	0.12302	0.4158	0.18549	0.54693	0.81253	0.20218	-0.43678	-0.48399	0.03004	-0.05484	-0.03242	266.559	-0.04005
		231233000	-0.24223	0.36764	0.21696	0.33712	0.14067	0.53787	0.87643	0.23842	-0.37909	-0.49162	0.15545	0.0124	-0.06342	266.719	0.0267
		231036000	-0.19741	0.3314	0.28706	0.28276	0.12922	0.53358	0.9284	0.25463	-0.32187	-0.43201	0.22888	0.15259	-0.08774	266.842	0.13971
		230839000	-0.13685	0.25034	0.32616	0.24509	0.1421	0.53215	0.89741	0.28467	-0.3171	-0.34809	0.29516	0.29325	-0.08774	266.898	0.22411
		230641000	-0.08297	0.18644	0.37384	0.20027	0.17595	0.5064	0.78392	0.3252	-0.32234	-0.26989	0.37813	0.32854	-0.08965	266.973	0.2718
		230442000	-0.02956	0.16212	0.40722	0.16403	0.19693	0.44298	0.65804	0.2985	-0.26608	-0.21839	0.4282	0.31614	-0.09871	267.059	0.27275
		230243000	0.02337	0.13924	0.40197	0.13876	0.22793	0.41676	0.5722	0.21744	-0.10538	-0.20361	0.44012	0.26655	-0.0906	267.106	0.24414
		230043000	0.08774	0.11396	0.37622	0.10443	0.24414	0.37813	0.51165	0.18883	0.08059	-0.19455	0.40674	0.18167	-0.02909	267.028	0.19693
		229843000	0.10538	0.12827	0.35954	0.05627	0.24462	0.31137	0.49734	0.22936	0.15974	-0.1955	0.38385	0.04911	0.06866	266.897	0.12064
		229642000	0.07248	0.22268	0.34428	0.02575	0.20695	0.20361	0.52309	0.32091	0.10014	-0.20123	0.3376	-0.03147	0.14114	266.84	0.04911
		229440000	0.02432	0.37479	0.32473	0.04339	0.1688	0.13351	0.58126	0.38481	-0.04148	-0.2141	0.23603	0.01907	0.19407	266.779	0.01669
		229238000	-0.02861	0.51117	0.32234	0.05484	0.17405	0.0906	0.597	0.39053	-0.22364	-0.21315	0.10252	0.1359	0.22745	266.724	0.01097
		229035000	-0.08297	0.6175	0.38671	0.10347	0.22888	0.04387	0.55504	0.37718	-0.45967	-0.14353	0.01335	0.26417	0.23556	266.657	0.03099
		228832000	-0.18501	0.69284	0.48637	0.17357	0.27037	-0.00381	0.49639	0.31757	-0.6566	-0.04387	-0.02861	0.31948	0.18406	266.588	0.05293
		228628000	-0.29421	0.72527	0.54264	0.28086	0.2718	-0.05674	0.45967	0.22411	-0.71001	0.07391	-0.06533	0.35954	0.10967	266.523	0.0968
		228424000	-0.33951	0.67377	0.52929	0.37432	0.23746	-0.07725	0.453	0.07296	-0.6094	0.19598	-0.09251	0.37003	0.05817	266.44	0.16928
		228219000	-0.30851	0.57316	0.5188	0.44441	0.14162	-0.0906	0.44584	-0.0844	-0.4735	0.33188	-0.09203	0.34428	0.03672	266.453	0.20218
		228013000	-0.25082	0.48637	0.55265	0.54407	-0.01144	-0.072	0.45156	-0.13733	-0.36383	0.40293	-0.07582	0.30375	0.01907	266.493	0.19741
		227807000	-0.22793	0.43821	0.57077	0.60749	-0.20885	-0.04387	0.43249	-0.12064	-0.31185	0.30184	-0.09966	0.26417	0.02003	266.534	0.16642
		227600000	-0.17548	0.38719	0.56696	0.62895	-0.32091	-0.0658	0.3891	-0.05245	-0.32091	0.0596	-0.11826	0.29755	0.04292	266.636	0.15068
		227393000	-0.09346	0.34904	0.59795	0.56791	-0.33474	-0.11253	0.30088	0.02384	-0.36335	-0.19836	-0.07725	0.34237	0.04435	266.775	0.09918
		227185000	-0.01431	0.34904	0.70047	0.47636	-0.28563	-0.1545	0.2389	0.13208	-0.3643	-0.4015	0.04673	0.38004	0.03099	266.879	-0.00858
		226977000	0.03195	0.39387	0.80109	0.36287	-0.2203	-0.16499	0.24462	0.23651	-0.26798	-0.5312	0.18167	0.36621	0.04959	266.844	-0.0906
		226768000	0.09966	0.44298	0.85306	0.22554	-0.1483	-0.14496	0.32711	0.29612	-0.1483	-0.57411	0.3047	0.29898	0.12064	266.715	-0.07057
		226559000	0.19693	0.46062	0.87547	0.09775	-0.05388	-0.11396	0.42629	0.3376	-0.08202	-0.50688	0.46635	0.20647	0.20742	266.632	-0.00763
		226349000	0.2594	0.49639	0.86832	-0.02003	-0.00095	0.00286	0.4859	0.35429	-0.05865	-0.34189	0.61083	0.10109	0.29564	266.635	-0.01001
		226138000	0.26655	0.52452	0.80538	-0.06771	0.00286	0.12922	0.51832	0.36478	-0.0205	-0.18454	0.66948	-0.0124	0.37098	266.687	-0.01431
		225927000	0.24128	0.50879	0.66996	-0.06437	0	0.24462	0.49877	0.33712	-0.03719	-0.08106	0.59748	-0.12493	0.39291	266.717	0.04387
		225716000	0.20123	0.43678	0.52071	-0.01097	-0.01097	0.31948	0.41437	0.33855	-0.15497	-0.02909	0.48923	-0.19693	0.33855	266.627	0.15116
		225504000	0.12732	0.34761	0.41199	0.04387	-0.01717	0.37384	0.27037	0.30613	-0.30136	-0.01669	0.38338	-0.2079	0.24128	266.497	0.20599
		225291000	0.04578	0.27704	0.38385	0.10061	-0.04482	0.40579	0.1874	0.21124	-0.35954	-0.03338	0.24414	-0.15783	0.16499	266.331	0.23699
		225078000	-0.03815	0.1812	0.37766	0.18311	-0.04959	0.41246	0.2327	0.05198	-0.34142	-0.10395	0.09727	-0.04864	0.10824	266.194	0.35477
		224864000	-0.08678	0.10204	0.36669	0.23699	-0.05436	0.42868	0.35191	-0.11539	-0.34094	-0.20075	0.01621	0.11539	0.0782	266.029	0.49877
		224650000	-0.13208	0.07582	0.33426	0.2408	-0.0782	0.47159	0.48304	-0.25654	-0.31328	-0.24986	0.04482	0.30947	0.11396	265.905	0.58746
		224435000	-0.14496	0.09584	0.28849	0.18883	-0.08631	0.55122	0.58317	-0.39768	-0.25034	-0.27514	0.12064	0.46301	0.19741	265.965	0.56219
		224220000	-0.15497	0.10681	0.23222	0.16022	-0.06723	0.57936	0.64039	-0.47827	-0.23603	-0.28563	0.18263	0.57364	0.29707	266.233	0.494
		224004000	-0.17405	0.11921	0.16975	0.17166	-0.04005	0.5827	0.60368	-0.4425	-0.30279	-0.2985	0.21458	0.65517	0.34046	266.65	0.44966
		223788000	-0.19312	0.16928	0.13161	0.19407	-0.05627	0.52738	0.48828	-0.29612	-0.38195	-0.2656	0.23794	0.67425	0.35715	267.003	0.42725
		223571000	-0.23317	0.20647	0.14114	0.21076	-0.0596	0.45347	0.38195	-0.1688	-0.39339	-0.18978	0.23794	0.63276	0.35524	267.221	0.4425
		223354000	-0.26274	0.15974	0.20838	0.23651	-0.02003	0.34189	0.32663	-0.0968	-0.34523	-0.12207	0.21696	0.52404	0.30231	267.323	0.45586
		223136000	-0.28801	0.04196	0.30184	0.25892	0.04911	0.19884	0.2923	-0.04673	-0.27037	-0.08535	0.16689	0.45633	0.21839	267.347	0.49782
		222918000	-0.26274	-0.04911	0.3643	0.24366	0.11015	0.1111	0.27847	0.02766	-0.13542	-0.10538	0.10204	0.4425	0.12541	267.282	0.54646
		222699000	-0.19503	-0.06676	0.35334	0.20933	0.17738	0.11587	0.32234	0.03433	0.03386	-0.15926	0.05579	0.48923	0.07677	267.071	0.57173
		222480000	-0.14877	-0.04959	0.28086	0.20075	0.28038	0.21124	0.42391	-0.04578	0.14305	-0.19979	0.0596	0.5827	0.05817	266.789	0.50497
		222260000	-0.16403	-0.03338	0.19693	0.2408	0.34761	0.33665	0.50688	-0.10681	0.12064	-0.1688	0.12445	0.67663	0.06962	266.563	0.37289
		222039000	-0.24366	0.01812	0.15068	0.28896	0.33951	0.43583	0.51928	-0.07915	-0.0596	-0.13494	0.2141	0.75483	0.14639	266.399	0.24033
		221819000	-0.3438	0.10204	0.14257	0.3438	0.28753	0.47255	0.54932	-0.02718	-0.25797	-0.17262	0.29421	0.77486	0.25511	266.208	0.14877
		221597000	-0.43201	0.17357	0.17166	0.37241	0.21505	0.46778	0.60368	-0.0658	-0.37336	-0.21935	0.35095	0.74673	0.33712	266.018	0.11444
		221375000	-0.51546	0.1812	0.20123	0.36812	0.16308	0.38385	0.66519	-0.14019	-0.39673	-0.20933	0.37289	0.64373	0.36049	265.885	0.10109
		221153000	-0.54169	0.15831	0.18311	0.29564	0.10347	0.28467	0.66042	-0.17977	-0.36192	-0.1545	0.3562	0.49067	0.33379	265.895	0.16308
		220930000	-0.50068	0.14067	0.08965	0.21696	0.08726	0.23937	0.61131	-0.18787	-0.34714	-0.19169	0.29516	0.35238	0.31805	266.033	0.26417
		220707000	-0.40817	0.15688	-0.04387	0.1502	0.12779	0.27323	0.5827	-0.22793	-0.33474	-0.26512	0.19026	0.2737	0.27704	266.192	0.41199
		220483000	-0.33045	0.20695	-0.10061	0.13161	0.21219	0.35477	0.5641	-0.27943	-0.36192	-0.278	0.09584	0.21267	0.22078	266.375	0.525
		220259000	-0.28753	0.28753	-0.08774	0.17214	0.30327	0.39339	0.5703	-0.28992	-0.41389	-0.22173	0.07343	0.17309	0.16069	266.471	0.54836
		220034000	-0.24414	0.35286	-0.01717	0.23031	0.36287	0.43392	0.55981	-0.2284	-0.43678	-0.20266	0.14639	0.17977	0.1173	266.594	0.49257
		219809000	-0.18454	0.36764	0.12684	0.32759	0.41914	0.49639	0.54073	-0.1502	-0.45252	-0.24128	0.27323	0.22793	0.09632	266.689	0.36049
		219583000	-0.11587	0.32711	0.33569	0.42582	0.48447	0.52214	0.5374	-0.07391	-0.42152	-0.19646	0.38624	0.30041	0.05007	266.689	0.23699
		219357000	-0.05817	0.26274	0.5641	0.5188	0.51117	0.46492	0.54026	0.01621	-0.37718	-0.06962	0.45919	0.36907	0.01431	266.639	0.15402
		219131000	-0.01097	0.18215	0.6876	0.54073	0.4797	0.35715	0.52977	0.11206	-0.29182	0.07057	0.43344	0.45013	-0.00143	266.536	0.14448
		218903000	0.02003	0.09441	0.71335	0.49734	0.42391	0.27275	0.46587	0.19836	-0.20218	0.15497	0.29612	0.50116	0.01907	266.501	0.21267
		218676000	0.04625	0.01144	0.65374	0.43631	0.41342	0.21887	0.40483	0.24843	-0.17595	0.24223	0.09346	0.52357	0.06151	266.455	0.30375
		218448000	0.07534	-0.0062	0.57745	0.36335	0.37861	0.12064	0.39148	0.30184	-0.17118	0.32759	-0.12016	0.51355	0.11015	266.406	0.41151
		218219000	0.09108	0.07868	0.49734	0.27561	0.28944	0.01049	0.42057	0.34952	-0.16212	0.33426	-0.30041	0.45204	0.14782	266.395	0.44537
		217990000	0.09298	0.19312	0.41342	0.19264	0.20075	-0.08106	0.47302	0.3562	-0.10872	0.25606	-0.42009	0.29087	0.14067	266.422	0.37909
		217761000	0.07057	0.27609	0.3252	0.14591	0.14496	-0.11778	0.5455	0.2985	-0.09584	0.13638	-0.43678	0.11969	0.09632	266.516	0.23842
		217531000	0.03052	0.33236	0.23556	0.14973	0.1173	-0.09155	0.66519	0.20218	-0.13256	0.03386	-0.35524	-0.00525	0.05245	266.707	0.05293
		217301000	-0.03862	0.3562	0.18787	0.17071	0.03338	-0.04578	0.78917	0.09394	-0.14448	-0.05293	-0.26321	-0.09441	0.02289	266.904	-0.10109
		217070000	-0.14162	0.34952	0.16403	0.20504	-0.03099	0.01431	0.89264	-0.01049	-0.09489	-0.13161	-0.21601	-0.19503	-0.0062	267.013	-0.26131
		216839000	-0.23365	0.3233	0.19789	0.24509	-0.02289	0.05341	0.95654	-0.09155	0.00668	-0.1893	-0.23365	-0.29707	0.00906	266.977	-0.38147
		216607000	-0.30851	0.30231	0.24843	0.2737	0.04482	0.11826	0.99945	-0.1111	0.05484	-0.23317	-0.26798	-0.2861	0.08059	266.912	-0.43249
		216375000	-0.33665	0.28944	0.2985	0.28181	0.13876	0.14973	1.02234	-0.05865	0.05913	-0.26655	-0.28181	-0.16546	0.17262	266.848	-0.44394
		216143000	-0.34142	0.22745	0.29469	0.25368	0.19312	0.09775	1.00517	0.04959	0.03958	-0.28992	-0.29421	-0.01812	0.22459	266.69	-0.38385
		215910000	-0.34571	0.18978	0.30231	0.22459	0.24652	0.00954	0.95177	0.1564	0.01431	-0.31137	-0.29469	0.11683	0.23985	266.442	-0.26751
		215676000	-0.36287	0.17309	0.33665	0.18454	0.31376	-0.05484	0.87261	0.21124	-0.04578	-0.31424	-0.26369	0.26608	0.26846	266.208	-0.0639
		215442000	-0.38242	0.14544	0.35334	0.13828	0.32711	-0.0515	0.7925	0.19741	-0.17166	-0.31328	-0.15879	0.43297	0.27084	266.123	0.15974
		215208000	-0.36478	0.10109	0.30851	0.09441	0.25892	-0.0453	0.69714	0.13018	-0.31519	-0.29659	-0.0248	0.57793	0.23842	266.196	0.28801
		214973000	-0.34714	0.08297	0.23794	0.08631	0.0844	-0.01287	0.58222	0.10109	-0.46301	-0.20838	0.0968	0.65327	0.21267	266.335	0.34285
		214738000	-0.35477	0.11873	0.22793	0.12255	-0.08154	0.07391	0.47636	0.14496	-0.5908	-0.0782	0.21267	0.71287	0.23699	266.445	0.34332
		214503000	-0.36573	0.18501	0.2408	0.17786	-0.20409	0.14687	0.3705	0.22268	-0.68045	0.01097	0.31948	0.74196	0.29087	266.587	0.29945
		214267000	-0.33712	0.25606	0.23937	0.22173	-0.29421	0.17834	0.27609	0.28944	-0.72813	0.01097	0.35095	0.69475	0.34189	266.788	0.20266
		214030000	-0.2737	0.29612	0.24414	0.2389	-0.33188	0.14067	0.16975	0.3643	-0.70524	-0.02623	0.2799	0.57459	0.39482	267.024	0.12064
		213794000	-0.24652	0.26655	0.31853	0.24414	-0.31614	0.10204	0.07486	0.4735	-0.57554	-0.02527	0.16451	0.43106	0.45395	267.13	0.15688
		213556000	-0.23365	0.19026	0.46158	0.23651	-0.18644	0.13161	0.02289	0.51403	-0.33855	-0.05722	0.10061	0.30804	0.47779	267.087	0.26464
		213319000	-0.20075	0.14448	0.6032	0.19979	-0.01907	0.19312	0.02766	0.4158	-0.10252	-0.15402	0.11063	0.15926	0.45347	266.978	0.35381
		213081000	-0.14496	0.16451	0.68521	0.12922	0.11253	0.28563	0.09203	0.31424	0.02575	-0.23174	0.1502	-0.0205	0.4015	266.896	0.41771
		212842000	-0.09966	0.21887	0.69237	0.07105	0.18024	0.36097	0.16689	0.31042	0.07677	-0.27704	0.24128	-0.13256	0.31805	266.852	0.50211
		212603000	-0.06628	0.28467	0.6566	0.06104	0.22078	0.45109	0.23937	0.34475	0.04721	-0.32425	0.3562	-0.14925	0.20695	266.74	0.56601
		212364000	0.00954	0.36049	0.5827	0.08726	0.24796	0.54979	0.32043	0.3233	-0.06056	-0.42963	0.47684	-0.11444	0.08154	266.569	0.53835
		212124000	0.0968	0.4673	0.453	0.11969	0.2203	0.57793	0.40674	0.30088	-0.26178	-0.49496	0.48256	-0.07486	-0.0062	266.407	0.45633
		211884000	0.16212	0.54216	0.28658	0.16642	0.19217	0.58174	0.47112	0.37336	-0.453	-0.49782	0.3767	0.00715	-0.07439	266.364	0.3829
		211644000	0.18644	0.51975	0.10777	0.2346	0.21315	0.54884	0.52977	0.43678	-0.61798	-0.48637	0.25749	0.14782	-0.15116	266.313	0.3109
		211403000	0.17977	0.41914	-0.0515	0.28801	0.23699	0.5393	0.59175	0.36621	-0.74244	-0.46587	0.19217	0.25082	-0.20838	266.192	0.18358
		211162000	0.12875	0.28515	-0.1936	0.29039	0.23413	0.52118	0.66519	0.19312	-0.78773	-0.40388	0.18978	0.29802	-0.21219	266.091	0.03099
		210920000	0.0248	0.20885	-0.29135	0.27561	0.25272	0.47779	0.71478	0.03386	-0.74196	-0.29182	0.20313	0.29564	-0.1483	266.123	-0.06199
		210678000	-0.06485	0.15068	-0.28419	0.29182	0.35429	0.44107	0.73481	-0.07534	-0.59223	-0.20981	0.28563	0.2389	-0.06437	266.242	-0.06723
		210436000	-0.0906	0.13256	-0.20695	0.34475	0.44966	0.39911	0.70333	-0.14782	-0.42582	-0.14114	0.41962	0.1359	0.02432	266.307	-0.01907
		210193000	-0.05913	0.13971	-0.11301	0.36192	0.47255	0.43058	0.6218	-0.19503	-0.25177	-0.08392	0.54407	0.02432	0.13399	266.324	0.04482
		209950000	0.00668	0.16737	-0.04292	0.32759	0.45776	0.49257	0.53024	-0.1483	-0.13065	-0.03195	0.60225	-0.00811	0.23842	266.346	0.11492
		209706000	0.08106	0.25988	0.01764	0.29802	0.44966	0.52214	0.45633	-0.02956	-0.09298	-0.02241	0.63944	0.00858	0.30136	266.375	0.19169
		209462000	0.14687	0.34142	0.0906	0.28086	0.42772	0.49734	0.42439	0.08345	-0.13065	-0.05102	0.64993	0.05054	0.278	266.328	0.27132
		209218000	0.15688	0.41008	0.17786	0.24319	0.31662	0.40007	0.43774	0.13828	-0.24366	-0.09489	0.60558	0.0968	0.20456	266.224	0.30518
		208973000	0.1049	0.41008	0.32902	0.17214	0.16069	0.28896	0.50974	0.07868	-0.38719	-0.17357	0.50879	0.14067	0.13399	266.103	0.28324
		208728000	0.04339	0.41866	0.57268	0.12779	0.04005	0.14448	0.60034	-0.0329	-0.53358	-0.28086	0.39911	0.1955	0.09966	266.048	0.24557
		208483000	-0.00286	0.44823	0.84591	0.17595	-0.00095	0.01144	0.64325	-0.16117	-0.5908	-0.39959	0.30947	0.23651	0.072	266.101	0.1936
		208237000	-0.00668	0.49162	1.06192	0.26369	0.01669	-0.0658	0.63372	-0.26464	-0.51832	-0.48256	0.2346	0.26321	0.05579	266.206	0.14257
		207991000	-0.0267	0.55075	1.19162	0.35143	0.03672	-0.08583	0.59366	-0.32854	-0.36478	-0.5312	0.14257	0.26989	0.07248	266.383	0.07439
		207744000	-0.08821	0.59223	1.19972	0.40627	0.09489	-0.00954	0.53978	-0.34237	-0.21601	-0.56791	0.04244	0.30422	0.12684	266.551	0.01097
		207497000	-0.19073	0.61846	1.09196	0.44727	0.14353	0.09203	0.51069	-0.30375	-0.13208	-0.55885	-0.10014	0.37718	0.19979	266.693	-0.0267
		207250000	-0.29755	0.60797	0.86164	0.46825	0.13351	0.21458	0.50783	-0.20981	-0.10967	-0.46206	-0.24223	0.44298	0.25415	266.772	-0.08202
		207003000	-0.37098	0.5722	0.63181	0.44107	0.0596	0.30518	0.53787	-0.09298	-0.17118	-0.29325	-0.319	0.42439	0.31185	266.721	-0.11301
		206755000	-0.41723	0.49877	0.47255	0.37575	-0.05674	0.36287	0.53263	0.05388	-0.32187	-0.14019	-0.33569	0.35334	0.35	266.561	-0.11492
		206506000	-0.40817	0.41246	0.39053	0.30422	-0.14782	0.41103	0.46587	0.20361	-0.4921	-0.08774	-0.2594	0.24652	0.37956	266.3	-0.11396
		206258000	-0.3438	0.34761	0.3624	0.27943	-0.21124	0.40913	0.3705	0.3047	-0.58603	-0.08678	-0.13781	0.13828	0.39196	266.02	-0.10347
		206009000	-0.24652	0.33712	0.34189	0.29135	-0.18787	0.37956	0.27943	0.37766	-0.54836	-0.12732	0.0453	0.04387	0.39673	265.811	-0.05722
		205759000	-0.1297	0.34666	0.37003	0.34189	-0.07915	0.27514	0.22411	0.41723	-0.45347	-0.18597	0.20361	-0.03958	0.38195	265.649	0.07725
		205510000	-0.02766	0.3953	0.44298	0.38481	0.06199	0.15116	0.20933	0.43535	-0.39434	-0.2408	0.2594	-0.03862	0.35334	265.58	0.23127
		205260000	0.02432	0.45538	0.51832	0.41771	0.17977	0.06866	0.24271	0.38862	-0.36955	-0.26512	0.21267	0.01192	0.32902	265.639	0.33569
		205009000	0.0186	0.5126	0.52691	0.41628	0.22507	0.01955	0.30184	0.30518	-0.35715	-0.22745	0.13161	0.11206	0.30851	265.799	0.41294
		204759000	-0.00954	0.57125	0.50211	0.38481	0.19121	0.01812	0.30565	0.27609	-0.37384	-0.18358	0.07248	0.17738	0.29755	265.987	0.49305
		204508000	-0.02956	0.65899	0.525	0.30708	0.09871	0.03195	0.21076	0.31376	-0.41962	-0.15831	0.00858	0.21791	0.28849	266.071	0.50068
		204256000	-0.0906	0.7515	0.60654	0.18167	-0.01097	0.1049	0.08297	0.35095	-0.45872	-0.1874	-0.03529	0.26846	0.30327	266.181	0.41676
		204005000	-0.18311	0.79441	0.68092	0.072	-0.11015	0.19455	-0.01097	0.34761	-0.42439	-0.2799	-0.02003	0.30041	0.34237	266.248	0.30756
		203753000	-0.26226	0.78392	0.74148	0.03052	-0.17643	0.26703	-0.05817	0.33092	-0.41294	-0.41151	0.07629	0.29898	0.39053	266.247	0.2656
		203501000	-0.28419	0.72908	0.80442	0.05245	-0.19646	0.30851	-0.08392	0.33426	-0.45252	-0.52452	0.17643	0.2861	0.44155	266.202	0.27609
		203248000	-0.24939	0.66853	0.84686	0.07915	-0.15354	0.30708	-0.08345	0.28324	-0.51975	-0.6032	0.2346	0.30327	0.48113	266.2	0.2203
		202995000	-0.1936	0.5579	0.83971	0.11826	-0.08869	0.29707	-0.06628	0.16212	-0.54884	-0.61321	0.28276	0.30184	0.49877	266.301	0.14496
		202742000	-0.12827	0.41056	0.77295	0.19693	-0.04292	0.29087	-0.06008	0.04053	-0.51451	-0.58031	0.31567	0.26655	0.44823	266.381	0.08631
		202488000	-0.07868	0.29182	0.68808	0.29373	-0.0248	0.28563	-0.0596	-0.03052	-0.46778	-0.50783	0.32568	0.247	0.35763	266.405	0.09727
		202234000	-0.03719	0.20933	0.55885	0.34714	-0.01955	0.23699	0.00858	-0.0596	-0.4015	-0.40388	0.31519	0.26226	0.27609	266.315	0.06866
		201980000	0.00763	0.21029	0.44155	0.33808	0.0186	0.17834	0.15497	-0.07248	-0.36621	-0.31233	0.33808	0.25702	0.23317	266.165	-0.01144
		201726000	0.03576	0.21601	0.3643	0.31424	0.08583	0.1545	0.34523	-0.0782	-0.30708	-0.25558	0.36383	0.20218	0.16975	266.028	-0.06866
		201471000	0.06723	0.27418	0.36001	0.31424	0.12636	0.18024	0.56791	-0.10347	-0.25034	-0.25606	0.36097	0.15736	0.07439	265.913	-0.06104
		201216000	0.07105	0.36478	0.39339	0.34094	0.11492	0.17977	0.75817	-0.13781	-0.20695	-0.2656	0.33522	0.12302	0.03099	265.769	-0.00906
		200960000	0.03433	0.39577	0.40436	0.36526	0.08392	0.16308	0.90551	-0.11158	-0.22602	-0.26894	0.28801	0.09394	0.05865	265.649	-0.00048
		200705000	-0.01812	0.3643	0.42343	0.3581	0.03529	0.17595	0.93651	0	-0.2327	-0.32091	0.22411	0.103	0.13447	265.714	0.02289
		200449000	-0.07439	0.28563	0.43917	0.32282	-0.03433	0.2389	0.85306	0.11969	-0.17071	-0.38481	0.12636	0.15593	0.15545	265.9	0.04387
		200192000	-0.11778	0.24462	0.44918	0.25702	-0.1297	0.3581	0.71478	0.20981	-0.06676	-0.37527	0.1092	0.23556	0.1688	266.095	0.08297
		199936000	-0.20409	0.18358	0.43869	0.1688	-0.13971	0.5064	0.55552	0.2985	-0.05484	-0.26989	0.16689	0.31424	0.21553	266.281	0.09775
		199679000	-0.29373	0.14448	0.43249	0.06819	-0.0906	0.67854	0.44441	0.39721	-0.17595	-0.1564	0.23985	0.40722	0.24748	266.425	0.10443
		199422000	-0.34285	0.19073	0.48494	0.01144	-0.03958	0.81968	0.31853	0.44155	-0.33569	-0.09584	0.29469	0.46587	0.24366	266.504	0.09823
		199164000	-0.38147	0.33426	0.55838	0.01717	-0.02193	0.90504	0.18692	0.40007	-0.45681	-0.01907	0.31948	0.45776	0.18072	266.484	0.07677
		198907000	-0.41628	0.46968	0.56458	0.07677	-0.01812	0.94128	0.09251	0.31424	-0.51546	0.0515	0.35429	0.40817	0.1235	266.485	0.05531
		198649000	-0.46921	0.5126	0.51022	0.18024	-0.02241	0.9594	0.0577	0.2532	-0.61226	0.04625	0.35334	0.37193	0.05054	266.447	0.03338
		198390000	-0.46492	0.48542	0.42725	0.32902	-0.07439	0.89455	0.05674	0.20647	-0.70572	-0.09251	0.28801	0.30136	-0.05674	266.321	0.00715
		198132000	-0.41389	0.42057	0.36144	0.47636	-0.15163	0.75293	0.0124	0.13876	-0.73671	-0.26703	0.20504	0.21458	-0.1421	266.21	-0.07343
		197873000	-0.34809	0.36478	0.29707	0.54312	-0.20361	0.56076	-0.02337	0.01907	-0.63753	-0.36716	0.14687	0.18549	-0.18501	266.197	-0.17357
		197614000	-0.28801	0.32949	0.22984	0.52691	-0.17834	0.40293	-0.0205	-0.10157	-0.49591	-0.39053	0.14544	0.22221	-0.18454	266.2	-0.28324
		197355000	-0.26417	0.3252	0.22316	0.45443	-0.08059	0.28324	0.06008	-0.1936	-0.41389	-0.36192	0.12112	0.27466	-0.16642	266.1	-0.32663
		197095000	-0.23413	0.33712	0.26798	0.3829	0.05579	0.14591	0.15831	-0.26321	-0.36812	-0.32139	0.05579	0.26464	-0.12636	266.009	-0.31519
		196835000	-0.23031	0.38052	0.33045	0.28658	0.13208	0.06866	0.24939	-0.29659	-0.28038	-0.22697	0.0453	0.23508	-0.05198	265.999	-0.278
		196575000	-0.26274	0.42248	0.34189	0.2017	0.17548	0.07248	0.33665	-0.27132	-0.13924	-0.11873	0.1564	0.15926	0.01335	266.036	-0.21553
		196314000	-0.31614	0.40627	0.28992	0.15402	0.17262	0.18311	0.39911	-0.19741	-0.05484	-0.07391	0.29278	0.05007	0.03958	266.083	-0.17786
		196054000	-0.34094	0.35191	0.23508	0.15593	0.15783	0.28944	0.45156	-0.13638	-0.06056	-0.10586	0.3314	-0.0596	0.04578	266.186	-0.15354
		195793000	-0.3047	0.34237	0.20027	0.18883	0.10729	0.36764	0.44489	-0.12207	-0.12827	-0.16069	0.27752	-0.07677	0.07057	266.377	-0.16499
		195532000	-0.25749	0.41389	0.20599	0.20409	0.05102	0.36526	0.44012	-0.08726	-0.18358	-0.15211	0.21648	0.01526	0.13018	266.587	-0.19455
		195270000	-0.2265	0.48637	0.21029	0.2265	0.10014	0.28944	0.44107	-0.04864	-0.19169	-0.12302	0.17309	0.175	0.19264	266.747	-0.20695
		195009000	-0.19789	0.53263	0.2079	0.22984	0.23079	0.17786	0.44632	-0.03529	-0.13971	-0.07868	0.11158	0.34952	0.26226	266.836	-0.20552
		194747000	-0.1688	0.58031	0.2346	0.24605	0.40102	0.07343	0.43583	-0.02098	-0.05388	-0.01478	0.05293	0.48685	0.34523	266.875	-0.18406
		194485000	-0.15402	0.6032	0.30184	0.26703	0.48494	0.04148	0.38242	0.04721	-0.00191	0.09632	0.03529	0.55981	0.39721	266.838	-0.15545
		194222000	-0.14639	0.56839	0.36192	0.29612	0.46444	0.04101	0.30136	0.20361	-0.00191	0.1812	0.08345	0.54359	0.36144	266.716	-0.15116
		193960000	-0.12159	0.5002	0.38958	0.32377	0.37241	0.09918	0.18263	0.33331	-0.04959	0.21696	0.17214	0.46158	0.24796	266.553	-0.16022
		193697000	-0.07248	0.43869	0.3891	0.33617	0.2656	0.19836	0.11063	0.42295	-0.16022	0.20027	0.22745	0.33474	0.12207	266.435	-0.16499
		193434000	-0.02527	0.35477	0.41056	0.34904	0.2017	0.31376	0.13876	0.46492	-0.33998	0.15831	0.18835	0.21172	0.02003	266.444	-0.12779
		193170000	0.01526	0.23031	0.40913	0.33712	0.19693	0.38338	0.26083	0.45633	-0.51832	0.08535	0.09775	0.09775	-0.08535	266.436	-0.03576
		192907000	0.04673	0.13113	0.37432	0.33188	0.24605	0.39005	0.42248	0.37861	-0.57077	-0.03862	0.01812	0.01812	-0.15831	266.359	0.0596
		192643000	0.04673	0.10347	0.37622	0.35	0.31233	0.34475	0.56219	0.22316	-0.494	-0.13494	-0.02575	-0.05007	-0.16403	266.213	0.13113
		192379000	-0.01383	0.06914	0.4034	0.38528	0.34666	0.27847	0.70858	0.04196	-0.35715	-0.23222	-0.12827	-0.07248	-0.1111	266.092	0.16308
		192115000	-0.1173	0.01717	0.47112	0.41246	0.3047	0.16832	0.82779	-0.1545	-0.24462	-0.27561	-0.2203	-0.03338	-0.06151	266.04	0.15974
		191850000	-0.19407	-0.00429	0.47779	0.42248	0.21172	0.04148	0.89312	-0.30804	-0.18692	-0.29182	-0.19073	0.04578	-0.0701	265.988	0.11063
		191585000	-0.20933	0.03004	0.47016	0.43631	0.08869	-0.04196	0.88835	-0.39101	-0.21601	-0.25368	-0.0267	0.13161	-0.10586	266.025	0.01574
		191320000	-0.21076	0.03529	0.46062	0.42725	-0.01049	-0.04768	0.85354	-0.42772	-0.29421	-0.21935	0.19503	0.19455	-0.15879	266.162	-0.02575
		191055000	-0.20361	-0.0658	0.42105	0.42486	-0.05293	0.02432	0.86832	-0.39721	-0.36764	-0.23317	0.36955	0.26178	-0.17786	266.439	-0.02527
		190790000	-0.16117	-0.16737	0.34571	0.43201	-0.05913	0.11396	0.90075	-0.3376	-0.42105	-0.25272	0.55408	0.31233	-0.17929	266.747	0.00811
		190524000	-0.072	-0.21505	0.21172	0.46968	-0.04387	0.1936	0.92077	-0.24986	-0.44298	-0.28324	0.69332	0.33331	-0.13399	267.036	0.02909
		190259000	0.00238	-0.19979	0.14687	0.54789	-0.06914	0.23746	0.91457	-0.23985	-0.42248	-0.31519	0.75436	0.30947	-0.03862	267.226	0.06533
		189993000	0.0329	-0.16356	0.1421	0.6175	-0.12302	0.27227	0.92554	-0.27275	-0.31567	-0.35429	0.73624	0.27466	0.10538	267.284	0.14496
		189726000	0.07296	-0.08726	0.144	0.67806	-0.20075	0.25177	0.96798	-0.29135	-0.17834	-0.35524	0.65136	0.22602	0.25606	267.237	0.21076
		189460000	0.12159	0.04101	0.13304	0.69952	-0.26083	0.19264	1.0004	-0.27847	-0.103	-0.3171	0.56219	0.17357	0.31996	267.105	0.29564
		189194000	0.15306	0.17786	0.16594	0.73719	-0.23842	0.10681	1.00899	-0.26751	-0.10061	-0.27943	0.45156	0.1049	0.34142	266.904	0.37956
		188927000	0.1297	0.29135	0.29469	0.74673	-0.16403	0.0577	0.97847	-0.24939	-0.14687	-0.24748	0.37575	0.04101	0.34523	266.608	0.44584
		188660000	0.09298	0.34046	0.44203	0.65899	-0.07391	0.07963	0.93794	-0.19169	-0.17929	-0.20981	0.31233	0.01574	0.35	266.33	0.45824
		188393000	0.06819	0.32711	0.51498	0.50259	0.0248	0.08106	0.8831	-0.11587	-0.23365	-0.14591	0.23603	-0.00095	0.31614	266.131	0.40245
		188125000	0.04721	0.26178	0.53549	0.33569	0.11587	0.08821	0.8173	-0.06533	-0.36335	-0.09298	0.19312	0.00572	0.25988	266.011	0.30804
		187858000	0.02718	0.19598	0.52595	0.21505	0.18263	0.08059	0.73767	-0.04435	-0.50735	-0.10347	0.19741	0.00143	0.25797	265.944	0.21362
		187590000	-0.01097	0.15783	0.48447	0.08154	0.17452	0.14973	0.62323	-0.01001	-0.62656	-0.13113	0.26655	0.01478	0.27323	266.026	0.14114
		187322000	-0.05054	0.14257	0.38767	-0.04911	0.14925	0.25988	0.52738	0.03529	-0.67902	-0.12207	0.31519	-0.00286	0.278	266.284	0.1049
		187054000	-0.0844	0.14782	0.26083	-0.09489	0.15974	0.36621	0.46301	0.11539	-0.70238	-0.07868	0.36907	-0.0391	0.24414	266.587	0.10204
		186786000	-0.0906	0.16499	0.23317	-0.03767	0.18358	0.48828	0.43774	0.1812	-0.70333	-0.07391	0.44537	-0.07486	0.21553	266.819	0.10872
		186517000	-0.072	0.24128	0.29802	0.08821	0.20933	0.57793	0.43106	0.22459	-0.67568	-0.09537	0.48971	-0.08631	0.1955	266.976	0.11396
		186249000	-0.08821	0.32759	0.3767	0.17929	0.2327	0.64135	0.42582	0.24271	-0.60081	-0.04387	0.44632	-0.05436	0.15736	267.091	0.08392
		185980000	-0.13018	0.37575	0.40102	0.23699	0.28706	0.57793	0.44489	0.28467	-0.50735	0.02384	0.35954	0.00048	0.1235	267.122	0.07153
		185711000	-0.17309	0.3891	0.39053	0.28944	0.35	0.47302	0.44632	0.32616	-0.41771	0.0515	0.29993	0.09537	0.08965	267.005	0.07915
		185442000	-0.19884	0.41819	0.3829	0.34142	0.36907	0.36907	0.42105	0.34332	-0.40054	0.01907	0.26226	0.16546	0.1049	266.806	0.10252
		185172000	-0.23651	0.47207	0.34761	0.39673	0.32377	0.32282	0.36907	0.35048	-0.38624	-0.00429	0.17214	0.25082	0.1421	266.606	0.12398
		184903000	-0.29945	0.45013	0.31185	0.43869	0.247	0.30518	0.29325	0.42391	-0.30518	-0.01955	0.05674	0.28896	0.16737	266.516	0.13685
		184633000	-0.30756	0.40531	0.31233	0.4673	0.17834	0.30327	0.20981	0.53167	-0.18215	-0.05341	-0.03052	0.26178	0.1564	266.551	0.15497
		184363000	-0.2389	0.37861	0.3581	0.48733	0.14114	0.33426	0.12493	0.60892	-0.04721	-0.11206	-0.09441	0.18787	0.12064	266.535	0.09489
		184094000	-0.11158	0.37003	0.4158	0.49162	0.10538	0.3624	0.07772	0.63848	0.06247	-0.17595	-0.15068	0.11396	0.10538	266.449	0.0329
		183823000	-0.02193	0.34618	0.50306	0.494	0.05817	0.37289	0.0906	0.64611	0.15593	-0.21458	-0.25749	0.09537	0.09251	266.379	0.00191
		183553000	-0.00429	0.29612	0.62323	0.49877	0.02003	0.27084	0.13208	0.66948	0.16975	-0.24652	-0.33665	0.05913	0.06819	266.431	0.02432
		183283000	-0.03433	0.25415	0.70953	0.48876	-0.00811	0.11301	0.2141	0.64564	0.08392	-0.25558	-0.35667	0.01764	0.06056	266.502	0.06866
		183012000	-0.08059	0.175	0.72908	0.49019	-0.02432	-0.03386	0.3252	0.60606	-0.05817	-0.27275	-0.28276	-0.01812	0.10729	266.522	0.09966
		182741000	-0.07629	0.0968	0.69141	0.46825	-0.05102	-0.05627	0.44918	0.52834	-0.21267	-0.2408	-0.17881	-0.02956	0.19646	266.61	0.19646
		182471000	-0.06008	0.08774	0.69427	0.43631	-0.0658	-0.0205	0.53835	0.45252	-0.30422	-0.17548	-0.11396	-0.00858	0.24748	266.817	0.28133
		182200000	0.00906	0.12302	0.7019	0.36192	-0.0639	0.01621	0.55695	0.38195	-0.28896	-0.09966	-0.05102	0.01669	0.19884	267.06	0.30899
		181928000	0.10967	0.16642	0.69475	0.25845	-0.03004	0.03815	0.53692	0.33236	-0.21267	-0.04244	-0.02861	0.04578	0.09775	267.235	0.30994
		181657000	0.21839	0.22459	0.69475	0.16928	0.0205	0.08297	0.46873	0.30375	-0.10777	0.0186	-0.02766	0.07629	0.01764	267.334	0.32187
		181386000	0.27704	0.29612	0.74577	0.11253	0.03433	0.12302	0.37384	0.24223	0.02575	0.10252	-0.06628	0.11063	0.01287	267.347	0.35334
		181114000	0.2141	0.38147	0.84543	0.12875	0.01526	0.07391	0.26894	0.175	0.19407	0.14782	-0.07343	0.11015	0.04673	267.301	0.32473
		180842000	0.10204	0.4344	0.90218	0.18406	-0.02003	-0.00811	0.1936	0.11444	0.27895	0.10681	0.00143	0.06151	0.09298	267.205	0.24366
		180570000	-0.00143	0.45729	0.9079	0.27847	-0.07439	-0.11158	0.13638	0.06962	0.23651	-0.02623	0.12016	0.01907	0.16785	267.086	0.17834
		180299000	-0.04148	0.46492	0.85926	0.38481	-0.17548	-0.14591	0.10204	-0.0186	0.15306	-0.14639	0.32473	0.01907	0.25606	266.947	0.1545
		180026000	-0.04911	0.43678	0.75293	0.43678	-0.26751	-0.14782	0.09632	-0.12875	0.11063	-0.22411	0.55265	0.05388	0.36907	266.833	0.16642
		179754000	-0.04816	0.43869	0.58222	0.44155	-0.28515	-0.11015	0.11778	-0.22316	0.04387	-0.2346	0.76532	0.05722	0.44632	266.759	0.19264
		179482000	-0.03958	0.44632	0.44298	0.3891	-0.2265	-0.04053	0.14448	-0.2284	-0.10014	-0.21696	0.87214	0.01049	0.45681	266.697	0.20885
		179209000	-0.05054	0.43106	0.37336	0.34714	-0.1688	0.01574	0.14353	-0.17357	-0.24176	-0.15736	0.87023	-0.05436	0.40817	266.67	0.18454
		178937000	-0.10014	0.41914	0.3581	0.29802	-0.08011	0.08678	0.15259	-0.07153	-0.28419	-0.09966	0.76914	-0.09489	0.34428	266.721	0.14639
		178664000	-0.17929	0.43392	0.33188	0.21172	0.04101	0.13018	0.1874	0.05245	-0.26417	-0.08726	0.56982	-0.1235	0.34094	266.847	0.11587
		178391000	-0.23794	0.50116	0.32711	0.16546	0.14019	0.13542	0.24557	0.1626	-0.24462	-0.12732	0.35143	-0.13924	0.32616	266.943	0.10824
		178118000	-0.2799	0.54264	0.37813	0.17166	0.18692	0.12589	0.28944	0.26321	-0.21029	-0.21744	0.17881	-0.11778	0.27752	266.994	0.0968
		177845000	-0.29945	0.51069	0.39721	0.24986	0.15116	0.1483	0.31471	0.29182	-0.12302	-0.29087	0.103	-0.02956	0.23508	267.02	0.12398
		177572000	-0.2799	0.45204	0.36478	0.27418	0.06676	0.21935	0.33331	0.28563	-0.05054	-0.3624	0.1111	0.07343	0.28658	267.03	0.22888
		177299000	-0.23127	0.41008	0.30184	0.25654	-0.05627	0.29469	0.3562	0.27943	-0.02384	-0.33903	0.20885	0.10729	0.41199	266.982	0.35477
		177026000	-0.17881	0.37336	0.26989	0.25225	-0.11635	0.31805	0.36097	0.32902	0.01383	-0.23651	0.37241	0.08249	0.49257	266.89	0.42725
		176752000	-0.17405	0.3252	0.24509	0.26703	-0.07677	0.32854	0.37479	0.4077	0.07486	-0.08488	0.51498	0.02623	0.50449	266.811	0.43726
		176478000	-0.19121	0.30947	0.2284	0.28372	-0.01001	0.32854	0.42343	0.45824	0.09727	0.07915	0.58126	-0.01764	0.48876	266.654	0.44203
		176205000	-0.18167	0.37956	0.22411	0.27466	0.04244	0.29945	0.52118	0.50259	0.01621	0.23842	0.55552	-0.09108	0.50163	266.451	0.453
		175931000	-0.15068	0.47159	0.23985	0.27943	0.09441	0.26894	0.62323	0.51928	-0.11015	0.41056	0.46825	-0.18883	0.50688	266.229	0.49019
		175657000	-0.12112	0.47874	0.26369	0.2985	0.17738	0.25702	0.68235	0.49162	-0.22984	0.52261	0.37861	-0.30899	0.48018	266.119	0.52071
		175383000	-0.14114	0.4468	0.29039	0.30851	0.23699	0.31424	0.66948	0.44203	-0.35334	0.56076	0.29469	-0.40388	0.44203	266.094	0.54121
		175109000	-0.14496	0.44346	0.32187	0.30851	0.25558	0.38767	0.58937	0.40674	-0.49973	0.54932	0.26846	-0.41819	0.43821	266.163	0.54264
		174835000	-0.09823	0.46682	0.29707	0.30994	0.27227	0.46158	0.45443	0.39148	-0.60511	0.49496	0.29993	-0.38815	0.50402	266.381	0.55504
		174561000	-0.0453	0.43964	0.27418	0.31519	0.29182	0.51975	0.27275	0.35667	-0.58556	0.41962	0.33569	-0.28849	0.60797	266.67	0.59509
		174287000	-0.02241	0.36812	0.28229	0.35286	0.26226	0.52166	0.11873	0.36049	-0.45586	0.31233	0.35954	-0.1874	0.67997	266.928	0.62132
		174012000	-0.0248	0.34475	0.3047	0.40865	0.17691	0.51594	0.0205	0.40007	-0.27657	0.20361	0.3314	-0.04244	0.68712	267.021	0.63133
		173738000	-0.00381	0.38767	0.31996	0.47064	0.10347	0.52547	0.02003	0.42486	-0.09966	0.06962	0.2861	0.10586	0.64087	266.978	0.6299
		173463000	-0.01097	0.42009	0.32949	0.48685	0.06819	0.56362	0.0658	0.41056	0.03481	-0.06294	0.22125	0.17834	0.59843	266.838	0.61464
		173189000	-0.05531	0.36812	0.41819	0.44298	0.05054	0.55265	0.12541	0.4034	0.06962	-0.15783	0.16451	0.1893	0.56505	266.726	0.57411
		172914000	-0.11063	0.28658	0.53596	0.36478	0.04625	0.44727	0.16928	0.41103	0.02193	-0.19789	0.16117	0.13447	0.53835	266.628	0.48399
		172639000	-0.15354	0.23842	0.63229	0.27561	0.13494	0.2718	0.19598	0.38385	-0.04101	-0.19598	0.19503	0.11158	0.56124	266.569	0.39244
		172364000	-0.20885	0.25749	0.66471	0.21601	0.30327	0.04768	0.24557	0.32568	-0.10824	-0.20123	0.25511	0.10395	0.63848	266.569	0.29469
		172089000	-0.2718	0.28515	0.66614	0.19073	0.46015	-0.14114	0.3047	0.30756	-0.18215	-0.14877	0.34571	0.10538	0.73528	266.656	0.17595
		171814000	-0.31137	0.30661	0.66662	0.17881	0.54169	-0.23174	0.36669	0.31805	-0.21267	-0.07296	0.43297	0.15831	0.79489	266.829	0.04435
		171539000	-0.32473	0.34285	0.63944	0.17023	0.58365	-0.26703	0.43964	0.31757	-0.1688	-0.00286	0.48256	0.24176	0.7863	266.919	-0.04625
		171264000	-0.31996	0.41437	0.58699	0.16308	0.61083	-0.26608	0.54407	0.31948	-0.09203	-0.00477	0.49973	0.33522	0.72575	266.931	-0.0658
		170989000	-0.30041	0.52166	0.53978	0.19169	0.56076	-0.2594	0.63848	0.35477	-0.0577	-0.03862	0.50735	0.37527	0.59652	266.87	-0.03624
		170714000	-0.24843	0.59557	0.54026	0.22221	0.43964	-0.16451	0.66376	0.40817	-0.07629	-0.03004	0.50879	0.32568	0.42725	266.811	-0.00286
		170439000	-0.19598	0.64611	0.60606	0.23413	0.28372	-0.03338	0.63515	0.39291	-0.12732	-0.0124	0.47016	0.23794	0.3252	266.827	0.03958
		170163000	-0.15211	0.67186	0.69857	0.23746	0.14019	0.05722	0.61083	0.35095	-0.16022	0.00429	0.39721	0.13399	0.29802	266.822	0.09584
		169888000	-0.10777	0.6938	0.79012	0.24033	-0.01526	0.11683	0.60558	0.32377	-0.17262	0.00858	0.29135	0.06342	0.30279	266.864	0.13876
		169612000	-0.08011	0.67854	0.8235	0.24414	-0.13447	0.15736	0.6156	0.29564	-0.19217	0.00954	0.14782	0.05054	0.28801	266.883	0.16069
		169337000	-0.08821	0.59652	0.78821	0.22697	-0.14734	0.22984	0.65279	0.23031	-0.19789	0.02861	0.01764	0.05627	0.3314	266.941	0.16928
		169061000	-0.12159	0.51117	0.74291	0.19264	-0.06294	0.25511	0.71478	0.13208	-0.13924	0.02623	-0.03386	0.10586	0.46492	267.03	0.21172
		168786000	-0.10872	0.41866	0.68808	0.15163	0.04768	0.22459	0.76199	0.05054	0.00954	-0.01287	-0.03672	0.17834	0.55695	267.033	0.28658
		168510000	-0.0658	0.35572	0.65947	0.13304	0.15068	0.16594	0.71621	0.00191	0.06437	-0.14257	-0.03958	0.2985	0.56314	266.945	0.36764
		168235000	-0.0658	0.32616	0.63658	0.12922	0.2594	0.1874	0.56696	-0.01526	-0.02337	-0.36907	-0.06437	0.4425	0.51212	266.801	0.42772
		167959000	-0.11206	0.33236	0.64087	0.1359	0.3624	0.32377	0.37527	0.01431	-0.18787	-0.55647	-0.06676	0.52977	0.47684	266.754	0.50163
		167683000	-0.14734	0.3624	0.6361	0.12016	0.43964	0.53453	0.16689	0.04959	-0.29993	-0.6485	-0.03099	0.6032	0.41914	266.757	0.58889
		167407000	-0.15783	0.38242	0.60511	0.09775	0.47922	0.71287	-0.01764	0.06533	-0.36192	-0.60987	-0.00954	0.67997	0.33283	266.645	0.68474
		167131000	-0.20027	0.40913	0.54741	0.06485	0.49448	0.84352	-0.17071	0.08678	-0.50259	-0.49639	0.02718	0.73004	0.27704	266.365	0.71955
		166856000	-0.28896	0.44584	0.47874	0.03958	0.49543	0.88787	-0.18883	0.11253	-0.64993	-0.32473	0.08631	0.70572	0.28515	266.059	0.69571
		166580000	-0.3562	0.45395	0.43726	0.03099	0.46492	0.8297	-0.04292	0.14353	-0.72622	-0.13065	0.1874	0.60415	0.31853	265.82	0.63705
		166304000	-0.3767	0.43821	0.4406	0.05674	0.40579	0.69332	0.16403	0.13638	-0.68188	-0.00572	0.29707	0.56601	0.30279	265.695	0.58508
		166028000	-0.36287	0.40483	0.47922	0.1297	0.31137	0.54836	0.35572	0.11158	-0.57697	-0.0124	0.3252	0.55885	0.23603	265.656	0.5331
		165752000	-0.32854	0.35238	0.47731	0.23222	0.21696	0.47874	0.4673	0.08917	-0.50116	-0.10777	0.26226	0.50068	0.18883	265.74	0.47636
		165476000	-0.28658	0.30851	0.4468	0.35572	0.13781	0.422	0.56028	0.0577	-0.39434	-0.23794	0.10777	0.41676	0.21315	265.942	0.42725
		165200000	-0.22221	0.28849	0.34809	0.45967	0.04959	0.42343	0.60844	0.0453	-0.26083	-0.36097	-0.0186	0.35286	0.23937	266.163	0.40007
		164924000	-0.16403	0.2737	0.21553	0.55838	-0.02384	0.48018	0.6175	0.02146	-0.17214	-0.44346	-0.05579	0.32425	0.22173	266.297	0.42391
		164648000	-0.11396	0.23365	0.09012	0.60225	-0.04864	0.57316	0.62466	-0.01621	-0.21553	-0.4611	0.00143	0.25988	0.18215	266.364	0.46349
		164372000	-0.08774	0.20981	0.04959	0.54312	-0.00525	0.62561	0.65231	-0.03672	-0.3624	-0.38671	0.17262	0.21219	0.18787	266.413	0.47922
		164096000	-0.07629	0.23365	0.12207	0.41056	0.05817	0.61655	0.70858	-0.02575	-0.49019	-0.30756	0.4034	0.24033	0.2284	266.548	0.44775
		163820000	-0.0658	0.28229	0.23651	0.31471	0.1173	0.58651	0.75006	0.04482	-0.54121	-0.25511	0.62466	0.31137	0.25272	266.716	0.43106
		163544000	-0.05054	0.29373	0.37909	0.30327	0.17881	0.54121	0.741	0.05913	-0.50879	-0.23937	0.77438	0.35858	0.2594	266.895	0.43011
		163268000	-0.05627	0.30565	0.51117	0.33665	0.25034	0.43583	0.70286	0.03958	-0.34475	-0.21935	0.81253	0.37432	0.30804	266.989	0.39053
		162992000	-0.09918	0.34761	0.59509	0.38671	0.29373	0.30661	0.63562	0.0453	-0.08631	-0.21172	0.76389	0.39482	0.4096	266.923	0.30231
		162715000	-0.16975	0.4096	0.58699	0.49114	0.29087	0.22936	0.56839	0.10395	0.17023	-0.2532	0.61464	0.43058	0.51928	266.769	0.20695
		162439000	-0.2203	0.47112	0.52071	0.61417	0.23985	0.18311	0.51165	0.19073	0.32902	-0.32854	0.47874	0.45967	0.57316	266.558	0.17929
		162163000	-0.23746	0.50068	0.46873	0.67663	0.19312	0.16928	0.45443	0.18978	0.38862	-0.3581	0.41962	0.45586	0.56887	266.373	0.21124
		161887000	-0.22888	0.50402	0.46301	0.66137	0.17786	0.1297	0.43774	0.16117	0.39482	-0.33474	0.38719	0.42343	0.58842	266.171	0.30136
		161611000	-0.19693	0.48971	0.47588	0.62704	0.20409	0.18167	0.42152	0.09871	0.35048	-0.28467	0.34952	0.3624	0.59986	266.091	0.40197
		161335000	-0.15354	0.46158	0.51498	0.59748	0.26894	0.24986	0.41294	0.05341	0.319	-0.23413	0.30279	0.26894	0.56267	266.189	0.49114
		161059000	-0.12112	0.42629	0.56124	0.59509	0.34046	0.29612	0.39673	-0.00334	0.28086	-0.17548	0.28276	0.14162	0.453	266.393	0.57888
		160783000	-0.13638	0.38052	0.60415	0.6094	0.41485	0.29325	0.38528	-0.05293	0.24652	-0.10443	0.21315	0.04768	0.31519	266.598	0.62418
		160507000	-0.20599	0.34046	0.62037	0.64802	0.42391	0.28133	0.39434	-0.08202	0.14734	-0.08297	0.11444	0.01192	0.19836	266.815	0.59938
		160231000	-0.28229	0.33092	0.62704	0.65327	0.37479	0.27466	0.39101	-0.11158	0.01001	-0.04339	0.04244	0.03958	0.0844	267.06	0.48971
		159955000	-0.32711	0.3705	0.6609	0.60368	0.27704	0.20266	0.37098	-0.09966	-0.08345	-0.00048	0.04482	0.103	-0.0267	267.287	0.40436
		159679000	-0.3171	0.44537	0.69237	0.55313	0.19646	0.13685	0.38528	-0.08965	-0.13351	0.02718	0.0639	0.18072	-0.10347	267.387	0.36144
		159403000	-0.278	0.49305	0.7019	0.51022	0.12684	0.05865	0.42152	-0.04101	-0.16212	0.0248	0.06819	0.24366	-0.12589	267.46	0.32806
		159127000	-0.22268	0.47684	0.67091	0.50354	0.05436	0.02432	0.4859	0.00238	-0.21076	0.02861	0.08583	0.22364	-0.11587	267.518	0.2799
		158851000	-0.15211	0.43154	0.62704	0.494	-0.02623	-0.01049	0.52738	0.04101	-0.20075	0.06437	0.11206	0.1545	-0.103	267.534	0.26226
		158575000	-0.09441	0.37384	0.5722	0.53596	-0.09298	-0.00906	0.54169	0.08392	-0.12779	0.06151	0.1483	0.07534	-0.07057	267.509	0.28801
		158299000	-0.07105	0.29898	0.50306	0.59748	-0.13208	0.03672	0.50402	0.1092	-0.0906	0.02909	0.14925	0.03433	0.00763	267.433	0.30994
		158023000	-0.06723	0.20027	0.41628	0.65136	-0.20123	0.08011	0.3643	0.14877	-0.11206	0.01431	0.13781	0.03386	0.0906	267.398	0.3047
		157747000	-0.04292	0.15068	0.33998	0.66042	-0.25845	0.14162	0.19789	0.11396	-0.13113	0.00143	0.1297	0.072	0.14973	267.296	0.29755
		157471000	-0.02527	0.1893	0.29945	0.61321	-0.27895	0.22984	0.03767	0.0186	-0.10729	-0.04005	0.16022	0.1092	0.22268	267.233	0.3109
		157195000	-0.03529	0.31805	0.30565	0.5579	-0.22554	0.35763	-0.06199	-0.06771	-0.08917	-0.072	0.22268	0.10443	0.30375	267.191	0.32854
		156920000	-0.05341	0.5002	0.33426	0.49734	-0.12398	0.49305	-0.09775	-0.08249	-0.10395	-0.08488	0.29516	0.07391	0.33045	267.232	0.36955
		156644000	-0.02384	0.67616	0.36621	0.47684	-0.03147	0.5908	-0.04625	-0.00715	-0.08726	-0.10824	0.36001	0.00238	0.30851	267.304	0.40913
		156368000	0.03481	0.83447	0.40388	0.47302	0.01717	0.67616	0.10872	0.07248	-0.05007	-0.17405	0.4406	-0.09108	0.29898	267.383	0.42868
		156093000	0.0639	0.90408	0.48161	0.46062	-0.0062	0.68235	0.28992	0.19979	-0.01669	-0.22125	0.53835	-0.2079	0.35191	267.431	0.43774
		155817000	0.0391	0.88692	0.59128	0.41819	-0.08917	0.56124	0.45919	0.35667	0.01907	-0.20933	0.62227	-0.21887	0.3891	267.303	0.47064
		155542000	0.00668	0.76675	0.66757	0.32663	-0.18978	0.35572	0.61035	0.51355	0.06008	-0.16069	0.64993	-0.14067	0.39244	267.083	0.54073
		155266000	-0.03099	0.59319	0.66519	0.26321	-0.29039	0.17118	0.76056	0.59843	0.08011	-0.08869	0.63276	-0.0329	0.38242	266.799	0.59319
		154991000	-0.10824	0.43678	0.59938	0.21744	-0.36001	0.06962	0.87833	0.6175	0.04721	-0.00334	0.58889	0.04005	0.37003	266.564	0.62895
		154715000	-0.22507	0.35048	0.54884	0.17929	-0.41962	0.04482	0.90981	0.59032	-0.0062	0.04387	0.47398	0.07153	0.33283	266.315	0.65279
		154440000	-0.32377	0.34428	0.50592	0.13018	-0.43964	0.11396	0.85974	0.51832	-0.0639	0.02861	0.30899	0.09203	0.24271	266.131	0.6299
		154164000	-0.33998	0.3686	0.42963	0.11683	-0.39101	0.25988	0.75197	0.44918	-0.16499	-0.02623	0.14162	0.02909	0.14496	266.132	0.53072
		153889000	-0.31233	0.41294	0.32568	0.19026	-0.29135	0.38385	0.61893	0.39625	-0.26941	-0.09489	0.05102	-0.08106	0.07057	266.264	0.40054
		153614000	-0.25702	0.46158	0.25988	0.24128	-0.19884	0.40817	0.47588	0.3953	-0.28133	-0.15402	0.02718	-0.19121	0.05484	266.411	0.33236
		153339000	-0.20599	0.51355	0.26608	0.24319	-0.10347	0.38624	0.39864	0.37098	-0.20313	-0.21935	0.09441	-0.17357	0.09203	266.567	0.31185
		153064000	-0.15259	0.49829	0.28515	0.22221	0.02718	0.34761	0.41103	0.33712	-0.07772	-0.24319	0.28086	-0.03672	0.16451	266.793	0.3047
		152789000	-0.11539	0.41771	0.25892	0.25892	0.17595	0.33045	0.50497	0.30565	0.00906	-0.21887	0.56267	0.10777	0.25129	266.977	0.33665
		152514000	-0.1111	0.33712	0.20409	0.35715	0.27847	0.30565	0.61989	0.28658	0.072	-0.175	0.84019	0.23413	0.32043	266.943	0.42915
		152239000	-0.11158	0.27084	0.13828	0.43297	0.32854	0.31471	0.69809	0.29182	0.12589	-0.14448	0.99516	0.32997	0.37098	266.704	0.53072
		151964000	-0.13351	0.25511	0.0906	0.48828	0.37527	0.37575	0.74244	0.29087	0.13208	-0.13494	1.03617	0.38385	0.4096	266.501	0.55933
		151689000	-0.14162	0.24843	0.06294	0.53787	0.38481	0.41771	0.71239	0.29421	0.11826	-0.0968	0.98515	0.32091	0.39673	266.397	0.53215
		151414000	-0.12922	0.28133	0.06056	0.59271	0.39911	0.4344	0.63992	0.29373	0.03719	-0.04005	0.84829	0.18311	0.34285	266.336	0.50783
		151140000	-0.07486	0.33236	0.08726	0.6237	0.34952	0.39291	0.55981	0.28563	-0.06294	-0.00286	0.62132	0.11253	0.26655	266.339	0.46873
		150865000	-0.01717	0.34428	0.13542	0.5765	0.24652	0.42629	0.5002	0.27514	-0.18311	-0.00048	0.36716	0.10252	0.2141	266.419	0.39959
		150591000	-0.01287	0.32902	0.22411	0.4797	0.13971	0.50116	0.4878	0.24939	-0.29898	-0.04625	0.22459	0.08965	0.18167	266.618	0.32902
		150316000	-0.04292	0.26941	0.32187	0.39053	0.04816	0.54264	0.47827	0.18072	-0.36526	-0.1173	0.18549	0.08535	0.16642	266.816	0.29802
		150042000	-0.10204	0.175	0.36716	0.32473	-0.02718	0.51069	0.48304	0.11683	-0.42248	-0.20933	0.17118	0.14019	0.20266	266.951	0.32997
		149767000	-0.17786	0.06962	0.37241	0.28324	-0.12589	0.4425	0.46778	0.09251	-0.40436	-0.28992	0.1626	0.24223	0.27466	266.946	0.35763
		149493000	-0.28944	-0.01812	0.37527	0.26894	-0.17738	0.42486	0.3891	0.14257	-0.3376	-0.32187	0.17834	0.30422	0.34285	266.802	0.36192
		149219000	-0.36573	-0.000953674	0.44823	0.29135	-0.14496	0.3562	0.25606	0.2141	-0.23794	-0.3171	0.22697	0.3376	0.38862	266.729	0.36287
		148945000	-0.36335	0.07772	0.56028	0.34094	-0.09823	0.23222	0.1092	0.24366	-0.17643	-0.26655	0.24366	0.40388	0.41151	266.741	0.37766
		148671000	-0.30088	0.15688	0.63944	0.38576	-0.04673	0.144	0.02766	0.24891	-0.19026	-0.22078	0.2346	0.43917	0.37146	266.765	0.41246
		148397000	-0.1812	0.23508	0.66471	0.43201	0.01001	0.12732	0.00811	0.22602	-0.18644	-0.22602	0.24605	0.41246	0.2718	266.695	0.41437
		148124000	-0.04864	0.34475	0.63562	0.48447	0.01001	0.12159	0.03862	0.21505	-0.16737	-0.25749	0.26512	0.30041	0.17548	266.636	0.40388
		147850000	0.07486	0.4878	0.60511	0.5312	-0.06294	0.0205	0.13399	0.2203	-0.14448	-0.28467	0.26274	0.19646	0.13447	266.636	0.39959
		147576000	0.11969	0.57411	0.54026	0.58031	-0.1235	-0.09155	0.29421	0.27132	-0.11778	-0.28181	0.2346	0.12255	0.10729	266.668	0.39625
		147303000	0.0844	0.597	0.41771	0.60272	-0.09108	-0.15306	0.45919	0.34332	-0.06008	-0.23937	0.21505	0.06151	0.03147	266.679	0.36383
		147029000	0.01812	0.597	0.3171	0.59986	-0.04244	-0.17834	0.54932	0.42009	0.04053	-0.18024	0.23508	0.01431	-0.03242	266.713	0.29707
		146756000	-0.08869	0.61798	0.27609	0.56076	-0.06485	-0.19932	0.52071	0.47493	0.08678	-0.07963	0.30184	-0.04959	-0.01621	266.81	0.18454
		146483000	-0.19026	0.60034	0.30518	0.49782	-0.08059	-0.17309	0.39244	0.48733	0.02575	-0.02337	0.42677	-0.04339	0.07629	266.897	0.06914
		146210000	-0.26751	0.54216	0.29278	0.43106	-0.03672	-0.06247	0.24748	0.44584	-0.08392	-0.0267	0.52929	0.00954	0.17357	266.897	-0.02337
		145937000	-0.28181	0.46539	0.2346	0.37527	-0.02432	0.06151	0.13638	0.31137	-0.175	-0.10633	0.56839	0.09871	0.26274	266.718	-0.10061
		145664000	-0.247	0.41676	0.18454	0.36812	-0.12684	0.16403	0.06962	0.17405	-0.17023	-0.23508	0.53787	0.18644	0.38099	266.429	-0.18406
		145391000	-0.19121	0.42629	0.16594	0.3686	-0.25797	0.2532	0.0515	0.11301	-0.13161	-0.34571	0.46253	0.28181	0.51117	266.174	-0.27561
		145118000	-0.1297	0.43058	0.19741	0.35095	-0.2985	0.37241	0.10633	0.19455	-0.09203	-0.40674	0.35143	0.38052	0.60177	265.996	-0.29373
		144846000	-0.06294	0.41342	0.22697	0.31805	-0.25415	0.47159	0.25463	0.35334	-0.03147	-0.37384	0.2079	0.42152	0.58746	265.94	-0.26751
		144573000	0.00763	0.38767	0.27323	0.31853	-0.1812	0.49877	0.41676	0.46492	0.04148	-0.25988	0.11921	0.4158	0.53596	265.967	-0.19836
		144301000	0.05293	0.38147	0.31757	0.36716	-0.11778	0.49496	0.53549	0.52357	0.12779	-0.11349	0.11253	0.38338	0.48733	266.089	-0.11158
		144028000	0.04435	0.36526	0.36097	0.44918	-0.04768	0.51117	0.61226	0.54693	0.12636	0.01287	0.13971	0.35763	0.44584	266.276	0.00811
		143756000	-0.03338	0.29516	0.36955	0.55075	-0.00238	0.51355	0.66853	0.53358	0.07153	0.06437	0.18692	0.34142	0.38862	266.391	0.10014
		143484000	-0.10633	0.25129	0.32711	0.64898	0.04101	0.48447	0.70381	0.44298	-0.00477	0.07915	0.22602	0.35524	0.31376	266.378	0.12922
		143212000	-0.17071	0.31281	0.2737	0.7267	0.10586	0.45729	0.69332	0.30947	-0.0639	0.0391	0.25129	0.37766	0.28944	266.271	0.1049
		142940000	-0.22984	0.44298	0.27752	0.75531	0.17118	0.50116	0.6361	0.22268	-0.11253	-0.07296	0.21982	0.36573	0.31137	266.152	0.01431
		142669000	-0.25272	0.5331	0.34523	0.73481	0.23603	0.56553	0.54407	0.24939	-0.17166	-0.1626	0.15497	0.32425	0.3705	266.107	-0.08297
		142397000	-0.18883	0.57983	0.41914	0.64898	0.28849	0.57077	0.45156	0.31614	-0.20885	-0.16546	0.11539	0.31376	0.44966	266.104	-0.14448
		142126000	-0.05102	0.61989	0.50783	0.5784	0.35095	0.57554	0.3643	0.34428	-0.21935	-0.04005	0.07486	0.36716	0.52643	266.141	-0.12445
		141854000	0.05817	0.65231	0.5784	0.56648	0.41008	0.62799	0.30279	0.3047	-0.20123	0.03004	0.02861	0.45013	0.58651	266.238	-0.06676
		141583000	0.11778	0.62275	0.61655	0.60415	0.42057	0.68998	0.2656	0.25129	-0.1688	0.03099	0.02527	0.47874	0.61274	266.334	0.00143
		141312000	0.16403	0.56171	0.60654	0.65184	0.36764	0.7329	0.25034	0.23127	-0.09775	-0.00715	0.10586	0.45824	0.61035	266.439	0.08535
		141041000	0.18549	0.53406	0.6175	0.69761	0.28086	0.76723	0.23842	0.20456	-0.01192	-0.05722	0.2327	0.40579	0.55981	266.459	0.16212
		140770000	0.1502	0.54836	0.67616	0.78058	0.21505	0.85592	0.22936	0.1626	0.1049	-0.15593	0.31996	0.33045	0.46253	266.444	0.15402
		140499000	0.07725	0.56219	0.65041	0.85783	0.1936	0.92268	0.25463	0.19693	0.19932	-0.30994	0.35095	0.25177	0.34332	266.436	0.06151
		140229000	0.03338	0.55933	0.59557	0.91362	0.15497	0.90313	0.28944	0.29945	0.24366	-0.41819	0.33808	0.17643	0.24509	266.416	-0.05865
		139958000	0.04053	0.55265	0.56458	0.92316	0.08678	0.82111	0.28276	0.41676	0.19598	-0.43678	0.25177	0.20266	0.1812	266.443	-0.1111
		139688000	0.03862	0.55695	0.58842	0.85974	0.05436	0.68331	0.24986	0.46301	0.10633	-0.37336	0.09584	0.32997	0.15259	266.523	-0.10252
		139418000	-0.00715	0.56744	0.54836	0.74005	0.06914	0.51451	0.24557	0.43917	0.02432	-0.29945	-0.08631	0.52595	0.13399	266.664	-0.0782
		139148000	-0.06723	0.57793	0.42772	0.59605	0.08583	0.32234	0.26417	0.43869	-0.08488	-0.278	-0.24748	0.7205	0.13447	266.731	0.00477
		138878000	-0.11158	0.61131	0.33617	0.46921	0.07296	0.15879	0.25415	0.41485	-0.24557	-0.31042	-0.33998	0.80681	0.1812	266.657	0.10586
		138608000	-0.14639	0.6547	0.27275	0.36335	0.03862	0.07963	0.20313	0.41008	-0.36573	-0.35286	-0.33808	0.82827	0.2532	266.639	0.20313
		138339000	-0.22173	0.67711	0.2284	0.27418	0.02098	0.03767	0.16069	0.39244	-0.31376	-0.36526	-0.25082	0.77438	0.33474	266.719	0.22125
		138069000	-0.31376	0.62895	0.17357	0.24223	0.0248	0.00143	0.1421	0.39816	-0.17691	-0.36383	-0.10443	0.69332	0.36669	266.818	0.20742
		137800000	-0.37909	0.5374	0.16403	0.24891	0.04482	-0.01001	0.13781	0.39291	-0.12016	-0.3767	0.06104	0.58556	0.38671	266.81	0.17738
		137531000	-0.42152	0.43488	0.23365	0.28992	0.08965	0.00238	0.13876	0.33665	-0.17595	-0.35954	0.24033	0.43201	0.39768	266.791	0.11015
		137262000	-0.43726	0.3109	0.31853	0.36812	0.14639	0.06962	0.15497	0.28324	-0.19217	-0.2923	0.39768	0.31805	0.38862	266.926	0.06485
		136993000	-0.44346	0.13494	0.40293	0.4425	0.21315	0.08869	0.20075	0.23937	-0.14496	-0.19884	0.47255	0.2327	0.37527	267.066	0.02337
		136724000	-0.38719	-0.01574	0.41437	0.51355	0.29755	0.04673	0.30661	0.24462	-0.14067	-0.14496	0.47112	0.22793	0.33474	267.1	0.0062
		136455000	-0.27466	-0.04339	0.39148	0.55075	0.32711	0.00286	0.46921	0.28133	-0.22078	-0.13685	0.43201	0.22984	0.33188	267.069	-0.02527
		136187000	-0.14162	0.04768	0.3171	0.58556	0.28849	-0.0248	0.65327	0.39005	-0.26035	-0.16975	0.41199	0.18644	0.37909	267.146	-0.00572
		135919000	-0.04053	0.17738	0.18167	0.58746	0.17691	0.00429	0.8235	0.54979	-0.16737	-0.20218	0.44203	0.12207	0.4921	267.282	0.07153
		135651000	-0.0062	0.29612	0.06914	0.53406	0.03815	-0.01049	0.95558	0.6485	-0.0248	-0.24748	0.50306	0.0639	0.60749	267.31	0.15211
		135383000	0.01717	0.44537	0.00191	0.49162	-0.07153	0.01287	1.04332	0.67377	0.06247	-0.26369	0.58508	0.03052	0.66662	267.164	0.22078
		135115000	0.01812	0.56219	0.03862	0.47779	-0.16451	0.13161	1.06096	0.62227	0.04292	-0.22888	0.66233	-0.06962	0.6876	266.957	0.27752
		134847000	0.00906	0.60749	0.09251	0.50497	-0.19503	0.26608	1.01376	0.52547	-0.01526	-0.19073	0.73195	-0.20981	0.64898	266.796	0.30994
		134580000	-0.01001	0.53835	0.15306	0.51975	-0.19217	0.35429	0.95415	0.38147	-0.09632	-0.14448	0.78344	-0.2799	0.54789	266.668	0.30136
		134312000	-0.00286	0.39339	0.22793	0.5188	-0.13971	0.35286	0.90408	0.17738	-0.22459	-0.12684	0.74244	-0.22125	0.38338	266.625	0.26369
		134045000	0.00429	0.24748	0.32711	0.51451	-0.08631	0.36526	0.86832	0.02956	-0.33236	-0.10061	0.58842	-0.10395	0.25558	266.645	0.24748
		133778000	-0.02766	0.11015	0.44632	0.50735	-0.05341	0.37003	0.83017	-0.07582	-0.3829	-0.08965	0.3686	-0.00381	0.21696	266.833	0.30422
		133511000	-0.08678	0.05388	0.53167	0.52071	-0.05007	0.35715	0.8049	-0.12922	-0.31662	-0.10681	0.18787	0.11873	0.24176	267.091	0.38195
		133245000	-0.15926	0.05484	0.55599	0.51594	-0.06771	0.38624	0.80204	-0.17691	-0.17691	-0.11826	0.0844	0.28181	0.28563	267.306	0.44107
		132978000	-0.25177	0.12016	0.52547	0.50354	-0.05341	0.44966	0.77152	-0.20266	-0.01287	-0.13494	0.00525	0.42677	0.36478	267.334	0.45586
		132712000	-0.34714	0.22793	0.46349	0.49782	-0.03719	0.51641	0.69523	-0.16069	0.11778	-0.13828	-0.0391	0.4921	0.47779	267.203	0.48971
		132446000	-0.37861	0.34857	0.37956	0.5188	-0.03099	0.52118	0.58794	-0.14067	0.1626	-0.15831	-0.01955	0.48351	0.54836	267.06	0.54216
		132180000	-0.32854	0.4487	0.26846	0.53358	-0.03433	0.50449	0.48018	-0.1688	0.11587	-0.1874	0.10204	0.48399	0.54455	266.898	0.56314
		131914000	-0.23508	0.48447	0.14496	0.53215	-0.00954	0.43774	0.38052	-0.22364	0.03862	-0.21219	0.28658	0.47493	0.48018	266.744	0.52691
		131648000	-0.14353	0.43154	0.07915	0.54979	0.01049	0.31996	0.28419	-0.20361	-0.03767	-0.20218	0.44298	0.45919	0.42868	266.598	0.49639
		131383000	-0.05722	0.36144	0.08821	0.58126	-0.02956	0.18549	0.24366	-0.12541	-0.09871	-0.14544	0.52166	0.39959	0.36383	266.596	0.50545
		131118000	0.00429	0.33617	0.13494	0.58842	-0.12159	0.10061	0.2718	-0.04578	-0.14448	-0.12636	0.53787	0.30708	0.26178	266.632	0.52834
		130853000	0.03147	0.37289	0.13924	0.57697	-0.19789	0.09203	0.34237	0.03767	-0.18024	-0.1173	0.54026	0.22984	0.15306	266.586	0.54789
		130588000	0.03242	0.41866	0.06247	0.60606	-0.2265	0.1297	0.44918	0.13447	-0.1564	-0.06008	0.51403	0.17309	0.06723	266.459	0.50545
		130323000	0.03099	0.44155	-0.03576	0.63848	-0.23031	0.20409	0.54121	0.21029	-0.05341	0.05579	0.40483	0.18597	0.04911	266.289	0.45252
		130058000	0.04482	0.46301	-0.0906	0.64135	-0.25892	0.30899	0.58937	0.24796	0.08345	0.16403	0.24986	0.22411	0.0658	266.15	0.36812
		129794000	0.06723	0.46825	-0.07725	0.61083	-0.27704	0.4425	0.55504	0.27418	0.17929	0.20123	0.1626	0.29564	0.11301	266.029	0.29421
		129530000	0.10586	0.44203	-0.04148	0.58413	-0.23603	0.55695	0.49925	0.28706	0.20885	0.20599	0.18215	0.36907	0.19979	265.984	0.19979
		129266000	0.12589	0.38624	0.04578	0.56124	-0.14019	0.58222	0.48256	0.30565	0.17166	0.17405	0.22602	0.41962	0.29373	266.048	0.07915
		129002000	0.10061	0.35858	0.19121	0.50592	-0.03958	0.53835	0.47207	0.33188	0.08631	0.09441	0.23079	0.4611	0.36812	266.148	-0.00429
		128738000	0.02432	0.36097	0.39625	0.44441	-0.00191	0.49305	0.48685	0.40913	-0.06962	0.00954	0.2656	0.51212	0.3643	266.305	-0.02193
		128475000	-0.072	0.38576	0.50449	0.4158	0.04625	0.49639	0.54073	0.49353	-0.23794	-0.10586	0.33236	0.56171	0.29993	266.457	0.02813
		128212000	-0.11921	0.43488	0.51403	0.43011	0.11444	0.53978	0.63705	0.56648	-0.34618	-0.1955	0.37527	0.57697	0.20838	266.603	0.07629
		127949000	-0.10157	0.48018	0.45156	0.46301	0.17881	0.60701	0.68903	0.62752	-0.36621	-0.27132	0.3562	0.57411	0.11921	266.741	0.12064
		127686000	-0.03338	0.48304	0.36669	0.4549	0.15831	0.68665	0.6485	0.64278	-0.33426	-0.31614	0.34904	0.58651	0.07868	266.84	0.1359
		127423000	0.03767	0.45729	0.2408	0.41294	0.06247	0.74673	0.56267	0.60177	-0.2923	-0.35381	0.41151	0.58699	0.06914	266.898	0.13208
		127161000	0.08726	0.45586	0.03672	0.40054	0.00048	0.772	0.45967	0.4797	-0.2718	-0.40007	0.45109	0.52214	0.08631	266.923	0.09775
		126898000	0.10252	0.46921	-0.12827	0.4158	-0.00811	0.75865	0.34714	0.30375	-0.22459	-0.42772	0.46015	0.39482	0.11063	266.95	0.06628
		126636000	0.07582	0.41485	-0.20981	0.44727	0.01717	0.69189	0.26369	0.11778	-0.14591	-0.44394	0.46539	0.2656	0.13781	267.007	0.03481
		126375000	-0.01049	0.29755	-0.15926	0.47541	0.01383	0.59986	0.24557	-0.00858	-0.02861	-0.41771	0.49353	0.16069	0.18024	267.029	-0.00191
		126113000	-0.1297	0.18644	-0.05579	0.53501	-0.00286	0.56934	0.28276	-0.04625	0.10443	-0.3643	0.49639	0.06294	0.21839	267.04	-0.01431
		125851000	-0.24033	0.09966	0.08059	0.63181	-0.0186	0.58174	0.31662	-0.0062	0.19884	-0.3171	0.43392	-0.02289	0.24843	267.063	0.0062
		125590000	-0.31614	0.00811	0.27752	0.7	-0.02956	0.6032	0.35524	0.04053	0.2532	-0.30279	0.38242	-0.04339	0.28324	267.058	0.03958
		125329000	-0.32282	-0.05388	0.52023	0.71955	-0.0124	0.56887	0.42439	0.06485	0.24557	-0.25177	0.36478	0.04101	0.29802	267.079	0.06628
		125068000	-0.27943	-0.01907	0.72765	0.64754	0.04005	0.57507	0.50116	0.10157	0.17834	-0.23031	0.36478	0.14687	0.30518	267.056	0.11826
		124808000	-0.2017	0.0968	0.84209	0.53024	0.11969	0.63229	0.55981	0.15116	0.04959	-0.26131	0.319	0.18263	0.29039	267.017	0.20695
		124547000	-0.144	0.22793	0.8831	0.40483	0.24557	0.68998	0.5784	0.20313	-0.10824	-0.3252	0.24843	0.18835	0.2923	266.97	0.30661
		124287000	-0.13447	0.29802	0.91839	0.28992	0.37956	0.6752	0.5784	0.22793	-0.2079	-0.3109	0.22602	0.23937	0.35095	266.989	0.3891
		124027000	-0.18549	0.33045	0.9346	0.17452	0.4611	0.59557	0.53406	0.2718	-0.1874	-0.2284	0.28992	0.278	0.43106	267.087	0.50688
		123767000	-0.28706	0.32902	0.93508	0.08297	0.4282	0.5002	0.42915	0.33712	-0.08535	-0.19026	0.41008	0.24557	0.52023	267.112	0.64659
		123508000	-0.41151	0.34666	0.92363	0.08059	0.30947	0.41008	0.28276	0.35715	0.01812	-0.14877	0.51022	0.14877	0.57459	267.143	0.7515
		123248000	-0.5188	0.36764	0.89741	0.18263	0.23746	0.30804	0.13208	0.29564	0.05245	-0.0186	0.55408	0.10824	0.59032	267.184	0.76771
		122989000	-0.57364	0.36526	0.87118	0.33331	0.20647	0.19312	0.04673	0.18978	0.07057	0.17786	0.56934	0.09918	0.54741	267.231	0.73099
		122730000	-0.56171	0.35381	0.82493	0.48304	0.23079	0.11635	0.02289	0.12064	0.11396	0.28849	0.53787	0.06151	0.44823	267.154	0.70858
		122471000	-0.49591	0.38147	0.75579	0.60034	0.25892	0.06342	0.04387	0.12255	0.19121	0.24414	0.42295	0.00238	0.35429	266.955	0.63562
		122213000	-0.40293	0.44537	0.65756	0.68188	0.28419	0.03958	0.08297	0.18501	0.22459	0.17405	0.20552	-0.08726	0.2861	266.818	0.50688
		121955000	-0.29373	0.45729	0.53978	0.73004	0.28944	-0.00715	0.12589	0.24366	0.23127	0.11635	-0.02241	-0.12541	0.26417	266.707	0.33045
		121697000	-0.20361	0.43392	0.4487	0.72145	0.2532	-0.04435	0.17643	0.30518	0.22268	0.04673	-0.13924	-0.08249	0.30518	266.602	0.1564
		121439000	-0.13828	0.40579	0.42248	0.65899	0.21362	-0.0844	0.22173	0.36669	0.2265	-0.04148	-0.13351	0.05531	0.42343	266.47	0.0062
		121181000	-0.08154	0.42295	0.48304	0.56934	0.18215	-0.0844	0.25749	0.41151	0.19646	-0.09871	-0.07105	0.20981	0.58413	266.383	-0.12112
		120924000	-0.00286	0.41771	0.58222	0.51737	0.15306	-0.00906	0.29993	0.40627	0.07772	-0.07534	0.00906	0.3252	0.69904	266.331	-0.17262
		120667000	0.05674	0.37718	0.66614	0.50783	0.16832	0.10729	0.39959	0.36001	-0.05007	-0.06247	0.13685	0.47112	0.76103	266.224	-0.15116
		120410000	0.06819	0.32616	0.74482	0.51117	0.25606	0.19693	0.54026	0.32091	-0.11444	-0.0658	0.27514	0.62799	0.76914	266.106	-0.03624
		120153000	0.05388	0.28563	0.84066	0.48161	0.35524	0.21696	0.67234	0.29516	-0.0453	-0.11158	0.38147	0.73528	0.72002	266.092	0.16594
		119896000	0.04244	0.2532	0.89359	0.43678	0.40674	0.22221	0.75245	0.24652	0.0205	-0.14734	0.38052	0.73576	0.6175	266.173	0.3953
		119640000	0.00668	0.20123	0.85545	0.38624	0.37527	0.2327	0.81253	0.18644	0.00191	-0.1502	0.35048	0.69094	0.49543	266.228	0.55218
		119384000	-0.0515	0.1359	0.75722	0.3686	0.35	0.24462	0.87833	0.14591	-0.08249	-0.13447	0.35429	0.62513	0.43488	266.257	0.59414
		119128000	-0.10347	0.11301	0.68045	0.38242	0.32091	0.22554	0.8831	0.14019	-0.15974	-0.10824	0.36287	0.54216	0.42915	266.302	0.56934
		118873000	-0.11253	0.16785	0.61417	0.42248	0.25129	0.16642	0.8564	0.17452	-0.21696	-0.09155	0.32616	0.45729	0.46158	266.394	0.48637
		118617000	-0.07248	0.27084	0.52261	0.50163	0.16546	0.08392	0.8564	0.21076	-0.20027	-0.08583	0.2346	0.35143	0.49877	266.452	0.3314
		118362000	-0.02813	0.39959	0.44966	0.57364	0.08631	0.02337	0.89645	0.28419	-0.06628	-0.13161	0.18597	0.22888	0.50688	266.471	0.11158
		118108000	0.02193	0.51975	0.44012	0.61941	0.04244	0.01621	0.93842	0.39005	0.13351	-0.24319	0.17643	0.08726	0.48304	266.591	-0.03576
		117853000	0.06676	0.60415	0.48113	0.59175	0.01955	0.05245	0.92506	0.49353	0.26751	-0.36049	0.13876	0.03004	0.42391	266.778	-0.05341
		117599000	0.14257	0.59128	0.5126	0.50735	0.03672	0.11969	0.90981	0.55218	0.247	-0.40483	0.04768	0.05293	0.37718	266.974	0.02241
		117344000	0.20075	0.49162	0.5331	0.40388	0.13447	0.23508	0.86927	0.55742	0.14544	-0.38385	-0.03672	0.12255	0.38385	267.087	0.11063
		117090000	0.2017	0.38338	0.56028	0.33236	0.2346	0.37813	0.7534	0.53596	-0.00191	-0.30279	-0.08249	0.19312	0.43392	267.083	0.18406
		116837000	0.17786	0.32616	0.5517	0.35763	0.28181	0.494	0.59128	0.48304	-0.14639	-0.22125	-0.10633	0.27609	0.47731	267.115	0.28467
		116583000	0.19455	0.30565	0.53692	0.42248	0.24223	0.54312	0.44394	0.41723	-0.2327	-0.11873	-0.11969	0.36907	0.47779	267.161	0.38385
		116330000	0.24128	0.29945	0.54646	0.47827	0.16403	0.51403	0.35429	0.34809	-0.2079	0.00572	-0.13208	0.39434	0.47112	267.212	0.44346
		116077000	0.22316	0.29373	0.55599	0.50259	0.03958	0.47112	0.29755	0.27895	-0.05817	0.103	-0.11635	0.31281	0.46682	267.167	0.42868
		115825000	0.15402	0.2985	0.52023	0.52166	-0.13781	0.41485	0.27657	0.20647	0.11683	0.19312	-0.06151	0.17214	0.4015	266.999	0.39768
		115572000	0.08583	0.27466	0.41533	0.53692	-0.3109	0.35334	0.32806	0.19693	0.20218	0.23031	0.02956	0.08059	0.30375	266.811	0.40388
		115320000	0.06056	0.20456	0.35048	0.52595	-0.42439	0.29993	0.44632	0.25988	0.17166	0.25797	0.12684	0.05388	0.22554	266.558	0.41962
		115068000	0.00715	0.13113	0.33331	0.51737	-0.4468	0.25654	0.56601	0.31614	0.08869	0.25511	0.20885	0.03099	0.21744	266.234	0.37575
		114816000	-0.07439	0.11683	0.35286	0.52261	-0.39864	0.2284	0.65756	0.30279	0.00238	0.17929	0.29898	0.01335	0.19836	265.91	0.29755
		114565000	-0.12636	0.19217	0.38719	0.55265	-0.28467	0.21029	0.74387	0.29707	-0.04339	0.09537	0.36478	0.06533	0.144	265.688	0.25368
		114314000	-0.11063	0.28229	0.4468	0.58794	-0.18549	0.22507	0.81348	0.36287	-0.02146	0	0.3891	0.16594	0.12684	265.661	0.27609
		114063000	-0.04768	0.34904	0.5455	0.59891	-0.1359	0.28706	0.85688	0.40388	0.08965	-0.05198	0.33236	0.26703	0.17834	265.824	0.2985
		113812000	0.01144	0.36573	0.6299	0.56648	-0.13542	0.33092	0.85115	0.33903	0.21696	-0.10014	0.2408	0.29707	0.26274	266.105	0.30136
		113561000	0.08154	0.33617	0.68235	0.53787	-0.12064	0.36192	0.87833	0.27084	0.27466	-0.16737	0.11158	0.31662	0.30422	266.428	0.30661
		113311000	0.14687	0.28181	0.7062	0.52834	-0.10967	0.41485	0.96512	0.29612	0.26417	-0.21744	-0.03242	0.32473	0.32282	266.683	0.31853
		113061000	0.19169	0.21982	0.71192	0.51689	-0.14019	0.47064	1.04952	0.33379	0.17262	-0.25368	-0.11778	0.30184	0.36573	266.939	0.31519
		112812000	0.18454	0.21076	0.68617	0.47684	-0.17643	0.51212	1.07527	0.28992	0.01144	-0.26464	-0.12016	0.24748	0.4282	267.148	0.2594
		112562000	0.12732	0.23603	0.64325	0.46158	-0.17881	0.49257	1.04713	0.21458	-0.19121	-0.29707	-0.03529	0.16785	0.45586	267.272	0.21887
		112313000	0.05054	0.28563	0.58746	0.49448	-0.12493	0.47731	1.00756	0.22125	-0.31614	-0.35906	0.03195	0.09966	0.42105	267.339	0.19264
		112064000	-0.03529	0.33569	0.52023	0.52023	-0.06723	0.43678	0.94175	0.24128	-0.2985	-0.38576	0.07439	0.07868	0.36907	267.447	0.18263
		111815000	-0.12589	0.37289	0.43583	0.54836	-0.01907	0.38671	0.8173	0.19789	-0.17691	-0.36287	0.09298	0.1502	0.35286	267.598	0.15688
		111567000	-0.22459	0.34571	0.38433	0.59319	0.0267	0.33855	0.68474	0.09537	0.02098	-0.33045	0.11873	0.2985	0.37289	267.644	0.14496
		111319000	-0.29135	0.24223	0.42248	0.65517	0.03386	0.30804	0.59891	0.03147	0.24891	-0.31424	0.13733	0.45156	0.39339	267.612	0.14353
		111071000	-0.30136	0.13781	0.49782	0.6876	0.01001	0.2923	0.56505	0.02575	0.45061	-0.28992	0.15688	0.54312	0.4015	267.57	0.12207
		110823000	-0.27704	0.13208	0.57554	0.69714	-0.06962	0.278	0.53072	0.04768	0.53072	-0.20456	0.18501	0.57888	0.44298	267.545	0.1092
		110576000	-0.26274	0.22221	0.60892	0.73051	-0.1564	0.28133	0.47541	0.06771	0.5064	-0.0906	0.22984	0.58079	0.54693	267.414	0.1483
		110329000	-0.27943	0.31281	0.62943	0.76628	-0.26894	0.28372	0.40245	0.12207	0.4921	-0.00525	0.26178	0.53501	0.67091	267.207	0.22507
		110082000	-0.29325	0.38576	0.59795	0.73814	-0.36001	0.26989	0.31757	0.20361	0.50831	0.0329	0.26417	0.43011	0.74911	267.025	0.2408
		109835000	-0.29373	0.45967	0.48304	0.67806	-0.37813	0.22745	0.22602	0.26989	0.46921	-0.02527	0.24366	0.2985	0.77295	266.828	0.21553
		109589000	-0.28181	0.54264	0.35334	0.61083	-0.32997	0.19646	0.14019	0.30327	0.35667	-0.12541	0.24891	0.21505	0.76675	266.551	0.20552
		109343000	-0.29469	0.55122	0.2656	0.56171	-0.22984	0.1502	0.09298	0.30327	0.29898	-0.25511	0.31233	0.26178	0.72908	266.155	0.24033
		109097000	-0.28896	0.50116	0.278	0.49686	-0.14353	0.12398	0.09871	0.30851	0.33951	-0.37479	0.40579	0.32568	0.64039	265.913	0.26369
		108852000	-0.23413	0.45204	0.34189	0.41914	-0.06247	0.06866	0.15354	0.31233	0.38862	-0.4549	0.50831	0.3891	0.56601	265.912	0.25082
		108607000	-0.1502	0.46253	0.44394	0.40627	-0.00763	0.03338	0.2141	0.3643	0.34142	-0.50306	0.59462	0.41485	0.52881	266.099	0.22793
		108362000	-0.09394	0.4425	0.5579	0.453	0.04148	0.02575	0.25272	0.43058	0.24843	-0.45156	0.61989	0.45586	0.51689	266.379	0.20409
		108117000	-0.09966	0.4034	0.60511	0.54646	0.09489	0.0596	0.28706	0.48494	0.20456	-0.34714	0.57745	0.48447	0.50211	266.686	0.16356
		107873000	-0.10967	0.40627	0.56076	0.61941	0.17214	0.14448	0.33617	0.49019	0.18549	-0.19073	0.44966	0.44107	0.49639	267.074	0.10586
		107629000	-0.10443	0.47541	0.45347	0.68092	0.24033	0.24652	0.4015	0.46492	0.14687	-0.07534	0.37146	0.39864	0.51165	267.359	0.03576
		107385000	-0.10395	0.55838	0.33331	0.75912	0.28133	0.42105	0.46539	0.38958	0.05054	-0.05865	0.36192	0.35191	0.53263	267.482	0.00381
		107141000	-0.11826	0.56696	0.26369	0.83637	0.28563	0.61846	0.5765	0.27132	-0.06628	-0.11444	0.40054	0.36716	0.57077	267.436	0.04864
		106898000	-0.14162	0.597	0.278	0.88453	0.29755	0.76771	0.73719	0.16069	-0.11492	-0.19598	0.42105	0.41103	0.60606	267.318	0.144
		106655000	-0.14687	0.64325	0.4282	0.86451	0.30041	0.82541	0.87261	0.08488	-0.07153	-0.23508	0.40865	0.50592	0.61941	267.162	0.24509
		106412000	-0.14877	0.66614	0.61893	0.81587	0.2718	0.84066	0.93603	0.01669	-0.01287	-0.26751	0.41533	0.59509	0.61369	266.932	0.32759
		106170000	-0.18215	0.61655	0.71049	0.74339	0.20266	0.85735	0.94986	-0.05007	-0.01526	-0.31471	0.37909	0.62037	0.60511	266.649	0.4077
		105927000	-0.23365	0.53883	0.69046	0.64754	0.12398	0.85211	0.99993	-0.05293	-0.0515	-0.33283	0.27084	0.58985	0.56505	266.387	0.47541
		105686000	-0.25702	0.50402	0.62466	0.56171	0.0701	0.7782	1.03951	0.01144	0.01574	-0.31185	0.13781	0.54932	0.47064	266.26	0.47445
		105444000	-0.20981	0.47493	0.54789	0.50116	0.01383	0.6814	1.02234	0.08965	0.15926	-0.24891	0.08488	0.52309	0.37432	266.218	0.42868
		105203000	-0.13304	0.41151	0.38719	0.48113	-0.01717	0.59986	0.98658	0.17452	0.24843	-0.25034	0.13256	0.45729	0.31137	266.236	0.37813
		104961000	-0.06294	0.31996	0.21219	0.45776	-0.04101	0.51022	0.97084	0.3252	0.26083	-0.35477	0.23699	0.38815	0.28372	266.253	0.35286
		104721000	-0.000953674	0.27943	0.15831	0.4468	-0.01478	0.37575	0.95177	0.51689	0.26751	-0.46301	0.31805	0.35381	0.24605	266.334	0.32711
		104480000	0.06628	0.30661	0.24271	0.49019	0.07105	0.18597	0.86403	0.65088	0.32473	-0.55075	0.41485	0.37384	0.20838	266.432	0.25558
		104240000	0.10014	0.37241	0.36764	0.56791	0.19217	-0.00334	0.71287	0.67139	0.30947	-0.62847	0.50545	0.35095	0.19264	266.451	0.18597
		104000000	0.04816	0.46301	0.44537	0.64135	0.25129	-0.11969	0.56124	0.65613	0.1874	-0.72956	0.60606	0.28181	0.19646	266.503	0.1049
		103760000	-0.05865	0.58889	0.51212	0.66185	0.19026	-0.14687	0.43774	0.6423	0.05054	-0.80061	0.63372	0.22745	0.24128	266.621	0.01287
		103521000	-0.17214	0.70953	0.59509	0.66853	0.07582	-0.08726	0.37432	0.597	-0.02289	-0.74196	0.59652	0.24366	0.29564	266.845	-0.09632
		103282000	-0.25606	0.75674	0.64898	0.69475	0.0267	-0.0205	0.36526	0.50211	-0.07629	-0.61607	0.52977	0.30375	0.3686	267.034	-0.1483
		103043000	-0.30327	0.68855	0.65947	0.72575	0.03147	0.06104	0.41771	0.42343	-0.17023	-0.45395	0.47636	0.34189	0.42105	267.109	-0.12159
		102805000	-0.30851	0.59938	0.6361	0.74053	0.03767	0.17214	0.51737	0.42057	-0.24652	-0.23794	0.47779	0.35667	0.45538	267.097	-0.06914
		102567000	-0.27275	0.51212	0.63133	0.71859	0.0329	0.32043	0.65613	0.44298	-0.24843	0.01812	0.51689	0.34475	0.46015	266.994	-0.01812
		102329000	-0.18597	0.45776	0.66853	0.69332	0.06676	0.44584	0.79203	0.4282	-0.21791	0.28658	0.63181	0.32663	0.44441	266.85	0.04292
		102091000	-0.05531	0.43678	0.6876	0.6566	0.11349	0.50211	0.87786	0.38052	-0.24652	0.4425	0.73862	0.24509	0.4487	266.709	0.13447
		101854000	0.08345	0.44918	0.66614	0.60701	0.04768	0.55599	0.90218	0.32616	-0.30661	0.46539	0.81444	0.12493	0.48733	266.602	0.23079
		101617000	0.18597	0.5312	0.60654	0.56982	-0.1502	0.6361	0.85163	0.28849	-0.30994	0.39864	0.84543	-0.00715	0.53835	266.544	0.33569
		101380000	0.24271	0.61798	0.53501	0.59128	-0.37575	0.72861	0.76866	0.26655	-0.22554	0.30613	0.80061	-0.11301	0.55933	266.563	0.4487
		101143000	0.28133	0.70238	0.48399	0.64993	-0.48637	0.7329	0.65088	0.2718	-0.14734	0.18454	0.69809	-0.17357	0.58699	266.583	0.56791
		100907000	0.29755	0.72813	0.42343	0.72432	-0.49591	0.66948	0.54073	0.31185	-0.15497	0.02718	0.61274	-0.20456	0.6237	266.621	0.63944
		100671000	0.2923	0.72002	0.3829	0.76008	-0.44346	0.60034	0.44298	0.35906	-0.17786	-0.11778	0.61083	-0.17405	0.6485	266.606	0.62275
		100436000	0.2656	0.71192	0.39005	0.7596	-0.35715	0.54264	0.36383	0.43058	-0.1359	-0.17929	0.65708	-0.08821	0.61178	266.547	0.525
		100201000	0.22364	0.73385	0.45156	0.71478	-0.20123	0.45776	0.31376	0.50545	-0.07343	-0.17977	0.65184	0.02337	0.56887	266.47	0.39196
		99965500	0.16546	0.75674	0.54741	0.61607	-0.03386	0.32711	0.2737	0.54884	-0.05198	-0.1626	0.56887	0.16451	0.59032	266.394	0.2799
		99730900	0.12255	0.76246	0.62227	0.52023	0.07868	0.24462	0.27037	0.52547	-0.0577	-0.13065	0.44346	0.29135	0.6423	266.425	0.1893
		99496500	0.09251	0.74339	0.7019	0.44537	0.12016	0.21362	0.27514	0.44537	-0.03386	-0.04435	0.27466	0.38195	0.67902	266.456	0.15116
		99262400	0.06151	0.73385	0.77724	0.42009	0.16165	0.20933	0.27704	0.3686	0.01574	0.08678	0.11969	0.41056	0.66233	266.481	0.15354
		99028600	0.00477	0.73242	0.79346	0.42152	0.23842	0.20409	0.27132	0.32282	0.05865	0.17309	0.01717	0.38481	0.65851	266.477	0.19073
		98795100	-0.06771	0.67186	0.7329	0.453	0.30804	0.20981	0.27466	0.29659	0.08392	0.20218	-0.0124	0.37146	0.66185	266.458	0.21076
		98561900	-0.11253	0.55408	0.65231	0.52404	0.30756	0.29469	0.31185	0.26131	0.09584	0.19073	0.05341	0.36573	0.62275	266.428	0.17166
		98329000	-0.11158	0.4344	0.64135	0.63181	0.23222	0.39005	0.34285	0.21315	0.13494	0.17071	0.1812	0.39816	0.54073	266.356	0.14114
		98096500	-0.07391	0.3891	0.68617	0.73624	0.1688	0.48828	0.33188	0.16785	0.21601	0.10824	0.29707	0.4487	0.43154	266.338	0.16069
		97864200	-0.04053	0.39291	0.70763	0.80919	0.10014	0.56076	0.30375	0.13161	0.25797	-0.0062	0.3233	0.51308	0.38433	266.43	0.22316
		97632200	-0.00572	0.41437	0.72432	0.82684	0.04721	0.597	0.27657	0.09966	0.22984	-0.08154	0.30947	0.60749	0.37813	266.601	0.21601
		97400500	0.07534	0.49496	0.75579	0.772	-0.00763	0.64373	0.25702	0.07772	0.19979	-0.07057	0.31757	0.73195	0.41771	266.799	0.16737
		97169200	0.19312	0.64468	0.75054	0.67568	0.01717	0.64373	0.2203	0.07677	0.23365	-0.05007	0.36192	0.83399	0.4878	266.906	0.16594
		96938100	0.26703	0.80538	0.65279	0.61369	0.12255	0.61607	0.16642	0.11826	0.24557	-0.07534	0.36621	0.84019	0.56791	266.932	0.18787
		96707300	0.26751	0.90027	0.46587	0.60987	0.22125	0.56362	0.14019	0.17881	0.21458	-0.15259	0.36812	0.75483	0.65374	266.902	0.15879
		96476900	0.23794	0.9532	0.31424	0.669	0.25702	0.54884	0.12207	0.24748	0.19789	-0.19169	0.42582	0.67329	0.69141	266.825	0.09632
		96246700	0.23174	0.98515	0.24748	0.73671	0.20361	0.59605	0.10777	0.30518	0.2389	-0.19646	0.55599	0.55838	0.68474	266.721	0.10252
		96016900	0.20742	0.9408	0.2284	0.80299	0.12732	0.61512	0.09012	0.34809	0.23842	-0.20647	0.69714	0.39339	0.64087	266.617	0.16356
		95787400	0.14877	0.80585	0.28086	0.81301	0.0453	0.55361	0.10824	0.35954	0.13494	-0.21362	0.76008	0.20218	0.5517	266.63	0.20933
		95558100	0.10014	0.63133	0.40483	0.72861	-0.06151	0.45443	0.15831	0.34285	-0.01812	-0.19503	0.78058	0.09871	0.46349	266.793	0.2079
		95329200	0.09489	0.48113	0.5765	0.60272	-0.17214	0.40197	0.18263	0.32902	-0.15354	-0.144	0.76389	0.09537	0.39196	267.021	0.17214
		95100600	0.11253	0.36097	0.72861	0.48494	-0.21124	0.3643	0.16403	0.30661	-0.2265	-0.11349	0.73195	0.07534	0.36907	267.209	0.15736
		94872300	0.09203	0.26846	0.84591	0.43678	-0.15688	0.2985	0.09441	0.27227	-0.29612	-0.12445	0.6175	0.04387	0.34857	267.301	0.18406
		94644300	0.07677	0.26703	0.9551	0.4406	-0.05293	0.22173	0.01335	0.25415	-0.33951	-0.17452	0.48208	0.00715	0.31376	267.345	0.26178
		94416700	0.06008	0.33951	1.00327	0.48876	0.02718	0.22268	-0.08535	0.31328	-0.36335	-0.19646	0.38433	0.01717	0.31519	267.345	0.32091
		94189300	0.02003	0.40627	0.98324	0.56744	0.12493	0.29564	-0.16308	0.42629	-0.32997	-0.16069	0.31328	0.0782	0.35858	267.19	0.38052
		93962200	-0.05436	0.42152	0.95034	0.68092	0.23746	0.35667	-0.17786	0.55599	-0.22316	-0.04387	0.22364	0.16642	0.43297	266.905	0.46492
		93735500	-0.1092	0.40579	0.95892	0.80156	0.28181	0.40817	-0.11587	0.7062	-0.10347	0.10395	0.1421	0.30565	0.46778	266.551	0.57173
		93509100	-0.0658	0.41819	0.96941	0.8769	0.25797	0.4468	0.02813	0.85688	0.00668	0.23985	0.15736	0.45395	0.48399	266.393	0.63372
		93283000	0	0.43344	1.00565	0.86403	0.20647	0.48685	0.17786	0.94986	0.07248	0.35954	0.25606	0.56219	0.50688	266.428	0.58889
		93057200	0.02337	0.42439	1.07765	0.80442	0.19979	0.47684	0.33331	0.93746	0.12112	0.40579	0.35477	0.61703	0.51022	266.57	0.52691
		92831700	-0.00381	0.41723	1.13201	0.74244	0.1955	0.43344	0.4487	0.85545	0.175	0.3233	0.41962	0.60225	0.4611	266.746	0.48876
		92606500	-0.04625	0.4468	1.12152	0.71526	0.19741	0.41437	0.55265	0.70763	0.14591	0.13161	0.48685	0.56887	0.36001	266.904	0.46635
		92381600	-0.10681	0.50592	1.0314	0.68808	0.28181	0.40197	0.65565	0.49591	0.04244	-0.02718	0.52881	0.494	0.28181	267.047	0.37575
		92157100	-0.20599	0.54121	0.9203	0.67043	0.37909	0.41008	0.7391	0.2594	-0.11206	-0.08965	0.49782	0.39482	0.27847	267.034	0.22745
		91932900	-0.29612	0.5455	0.76723	0.67806	0.43058	0.44489	0.84972	0.10014	-0.18644	-0.09441	0.35763	0.35381	0.28944	266.921	0.11635
		91709000	-0.33474	0.5393	0.62799	0.70143	0.4034	0.52357	0.93889	0.04244	-0.20504	-0.12302	0.21505	0.38481	0.30088	266.778	0.06533
		91485400	-0.30136	0.56744	0.56267	0.68712	0.38052	0.59366	1.02663	0.03529	-0.24223	-0.13828	0.16403	0.4282	0.31662	266.653	0.03242
		91262100	-0.23222	0.61607	0.55504	0.58508	0.38528	0.55027	1.06955	0.03815	-0.31805	-0.12207	0.2203	0.4077	0.36669	266.552	0.03862
		91039200	-0.16069	0.62561	0.58079	0.46921	0.35143	0.45061	1.05667	0.06437	-0.34189	-0.12684	0.32902	0.36526	0.44346	266.547	0.07963
		90816500	-0.13208	0.57364	0.61941	0.41819	0.31996	0.33283	0.98372	0.12732	-0.22316	-0.14591	0.45633	0.34904	0.49734	266.626	0.19121
		90594200	-0.15545	0.47255	0.64182	0.45824	0.32377	0.22697	0.87214	0.17309	-0.05436	-0.16022	0.59986	0.32854	0.53549	266.69	0.31471
		90372200	-0.16689	0.42105	0.597	0.54789	0.35572	0.08249	0.76771	0.1626	0.0701	-0.11301	0.71669	0.26083	0.57125	266.626	0.42248
		90150500	-0.17786	0.39959	0.50068	0.65756	0.37527	-0.08106	0.67997	0.13542	0.1359	-0.04387	0.79346	0.21791	0.61131	266.52	0.50163
		89929200	-0.18406	0.41056	0.46253	0.76866	0.33951	-0.20552	0.56553	0.1688	0.21458	-0.02098	0.80919	0.22793	0.67043	266.45	0.49496
		89708200	-0.17691	0.47207	0.48447	0.85306	0.27275	-0.24128	0.45633	0.25034	0.27847	-0.06819	0.74863	0.2799	0.71287	266.433	0.44966
		89487400	-0.13876	0.56744	0.55504	0.88167	0.19836	-0.20599	0.42725	0.35763	0.24891	-0.20361	0.61893	0.36097	0.71907	266.446	0.3581
		89267000	-0.04482	0.68521	0.65947	0.83065	0.12064	-0.16117	0.47112	0.42725	0.12922	-0.37336	0.4611	0.50211	0.67043	266.467	0.28086
		89047000	0.0515	0.76485	0.78917	0.74768	0.09346	-0.14448	0.54646	0.49305	0.0329	-0.5126	0.35572	0.71144	0.58126	266.552	0.23699
		88827200	0.16594	0.81778	0.91553	0.66614	0.08106	-0.17309	0.60368	0.52357	0.00429	-0.57888	0.28992	0.87786	0.48447	266.657	0.21887
		88607800	0.28086	0.81825	0.97275	0.60606	0.06342	-0.21505	0.68521	0.46301	-0.00286	-0.55504	0.26226	0.97418	0.38338	266.742	0.27132
		88388700	0.39482	0.76389	1.01995	0.55504	0.02241	-0.28372	0.75579	0.31662	-0.02289	-0.47302	0.28753	1.02949	0.29182	266.777	0.34809
		88169900	0.49496	0.71383	1.02234	0.53024	-0.01669	-0.36573	0.78583	0.10252	-0.03386	-0.38338	0.33665	1.01042	0.22411	266.874	0.4735
		87951500	0.53978	0.7019	0.99611	0.57745	-0.00143	-0.44298	0.7782	-0.03958	0.00381	-0.31042	0.3953	0.86451	0.19217	267.09	0.59986
		87733400	0.51689	0.71144	0.94843	0.63419	0.03052	-0.44107	0.75245	-0.10681	0.05865	-0.25415	0.41771	0.6361	0.20075	267.364	0.66948
		87515600	0.43583	0.67997	0.88549	0.66519	0.072	-0.33998	0.73528	-0.13351	0.09966	-0.23031	0.40817	0.43631	0.23794	267.578	0.66376
		87298100	0.32902	0.62132	0.8316	0.65851	0.12875	-0.15211	0.76246	-0.12159	0.15831	-0.26131	0.37193	0.33426	0.26464	267.704	0.56696
		87080900	0.2017	0.59605	0.74434	0.65851	0.22078	0.03195	0.83065	-0.06485	0.23937	-0.31853	0.35572	0.27084	0.26655	267.788	0.46396
		86864100	0.08297	0.60701	0.66662	0.64564	0.31614	0.17118	0.90742	0.08249	0.31805	-0.33331	0.36526	0.2799	0.2532	267.817	0.35334
		86647600	-0.0062	0.6156	0.57936	0.60081	0.36478	0.25749	0.94604	0.2203	0.29278	-0.3252	0.37479	0.3438	0.27323	267.761	0.23699
		86431400	-0.03338	0.58985	0.50926	0.56124	0.33045	0.26894	0.96416	0.25415	0.17643	-0.31424	0.33331	0.39864	0.28753	267.64	0.15831
		86215600	-0.04244	0.59175	0.46825	0.55408	0.22697	0.26083	0.98467	0.2389	0.0782	-0.27895	0.27132	0.39768	0.27847	267.538	0.13733
		86000100	-0.0267	0.65756	0.48542	0.57459	0.09584	0.24223	0.96893	0.24796	0.03576	-0.19979	0.22221	0.37479	0.26131	267.445	0.19503
		85784900	-0.02766	0.73147	0.5455	0.59366	0.00381	0.2017	0.9346	0.32473	-0.0062	-0.10633	0.15116	0.38195	0.28896	267.238	0.24128
		85570000	-0.02146	0.77248	0.58937	0.58508	-0.0577	0.12589	0.90361	0.34285	-0.0968	-0.03672	0.07153	0.3686	0.34523	266.906	0.23508
		85355500	-0.00906	0.76389	0.63324	0.56314	-0.11206	0.0329	0.90504	0.27227	-0.16546	0.01812	0.01669	0.33426	0.40627	266.555	0.20885
		85141300	0.01764	0.74911	0.65279	0.53024	-0.09918	0.02193	0.90885	0.20313	-0.13971	0.04816	0.072	0.32473	0.47684	266.289	0.2203
		84927500	0.05293	0.74577	0.67759	0.49067	-0.01955	0.06104	0.9017	0.16117	-0.09346	0.05007	0.19598	0.39196	0.54932	266.103	0.27704
		84713900	0.06866	0.7453	0.63133	0.46921	0.12016	0.11301	0.86498	0.12589	-0.0782	0.05007	0.28515	0.46396	0.57983	266.006	0.30136
		84500700	0.11539	0.75817	0.59319	0.49162	0.175	0.17357	0.80013	0.04816	-0.10109	0.0596	0.30279	0.47636	0.55456	266.034	0.30088
		84287800	0.16546	0.75912	0.60844	0.5908	0.14639	0.23508	0.67282	-0.00763	-0.11158	0.07868	0.27657	0.5188	0.5126	266.196	0.2985
		84075300	0.19646	0.78249	0.61131	0.71239	0.10777	0.32473	0.54979	0.01431	-0.09966	0.1111	0.26178	0.62227	0.46444	266.411	0.31281
		83863100	0.18311	0.82636	0.60892	0.82016	0.06342	0.3767	0.50449	0.09298	-0.14782	0.16212	0.28467	0.74005	0.42772	266.605	0.2985
		83651200	0.17166	0.86832	0.57268	0.90075	0.02718	0.37718	0.53453	0.19026	-0.23699	0.21315	0.3581	0.76818	0.41676	266.732	0.26512
		83439600	0.14925	0.88501	0.57697	0.93031	-0.05865	0.30422	0.62943	0.24462	-0.319	0.24557	0.47541	0.72956	0.46015	266.881	0.25082
		83228400	0.08154	0.88739	0.55504	0.8893	-0.07105	0.16928	0.75054	0.23651	-0.29802	0.27514	0.62466	0.69571	0.51403	267.158	0.28896
		83017500	-0.00715	0.89264	0.48685	0.75245	0.02909	0.05102	0.88501	0.18406	-0.23699	0.31614	0.78154	0.60797	0.54264	267.446	0.36573
		82807000	-0.06962	0.85783	0.44441	0.56839	0.19503	-0.02337	0.96512	0.08345	-0.20504	0.31662	0.91314	0.45824	0.52977	267.601	0.43201
		82596700	-0.11253	0.78821	0.41151	0.41056	0.3233	-0.03576	0.95797	-0.0329	-0.22459	0.28372	0.92173	0.31137	0.49829	267.564	0.44155
		82386800	-0.17738	0.70238	0.42057	0.33569	0.35858	-0.08583	0.91362	-0.16499	-0.2284	0.24176	0.8173	0.25177	0.47493	267.531	0.40102
		82177300	-0.22745	0.62752	0.4468	0.33903	0.35572	-0.17977	0.84162	-0.26035	-0.21791	0.21458	0.65994	0.29373	0.47874	267.536	0.34237
		81968100	-0.20647	0.5703	0.45633	0.3953	0.3047	-0.21935	0.75436	-0.3252	-0.24176	0.19741	0.49448	0.38576	0.49496	267.498	0.26464
		81759200	-0.15736	0.55552	0.45156	0.49162	0.22173	-0.14973	0.68903	-0.35143	-0.28992	0.13447	0.35	0.50926	0.48637	267.459	0.16642
		81550600	-0.12064	0.63181	0.40817	0.62084	0.11826	-0.02241	0.69046	-0.34904	-0.33998	0.07629	0.26798	0.6485	0.46062	267.457	0.06866
		81342400	-0.10157	0.76103	0.39244	0.71573	0.03719	0.09012	0.71478	-0.27275	-0.29087	0.01192	0.30518	0.76056	0.43774	267.494	0.0205
		81134500	-0.06294	0.87309	0.40054	0.74863	0	0.25892	0.68378	-0.13494	-0.18644	-0.07296	0.39053	0.79775	0.42582	267.453	0.05531
		80927000	-0.01335	0.92936	0.38719	0.73433	0.0062	0.49114	0.60272	0.01097	-0.09775	-0.18167	0.44155	0.73481	0.41771	267.316	0.14734
		80719800	0.00525	0.93889	0.38004	0.7081	0.0658	0.67806	0.53167	0.13733	-0.08011	-0.28563	0.49257	0.59795	0.42963	267.182	0.2656
		80512900	-0.03576	0.94175	0.36907	0.67949	0.13638	0.75197	0.47731	0.18835	-0.08821	-0.32187	0.58413	0.42105	0.46587	267.038	0.36049
		80306300	-0.10252	0.92173	0.38242	0.65708	0.13685	0.76771	0.39673	0.21887	-0.05388	-0.31614	0.6175	0.22507	0.525	266.958	0.4344
		80100100	-0.15068	0.86355	0.40817	0.63896	0.08345	0.80585	0.29707	0.19598	0.00429	-0.27704	0.5188	0.05484	0.57459	266.974	0.51975
		79894300	-0.15116	0.78106	0.41294	0.597	0.06294	0.83113	0.21791	0.15831	0.03815	-0.2141	0.35	-0.00572	0.58079	267.061	0.57745
		79688700	-0.14353	0.69714	0.43821	0.53501	0.10109	0.85354	0.19741	0.13447	0.05293	-0.175	0.31233	0.05817	0.55075	267.163	0.60606
		79483500	-0.18215	0.63324	0.47922	0.453	0.11444	0.87738	0.20552	0.11206	0.0639	-0.19026	0.35477	0.2141	0.53644	267.153	0.6032
		79278700	-0.20933	0.57173	0.58794	0.41628	0.04482	0.89073	0.23794	0.12207	0.06247	-0.26464	0.3705	0.41628	0.60272	267.071	0.61226
		79074200	-0.18835	0.51594	0.73385	0.41771	0.00477	0.84686	0.29278	0.12016	0.07582	-0.32854	0.34285	0.62895	0.67997	267.002	0.61464
		78870000	-0.12779	0.46682	0.82779	0.45729	0.05865	0.75006	0.3829	0.14496	0.09632	-0.38338	0.35667	0.77391	0.71716	267.014	0.54932
		78666200	-0.09584	0.41199	0.86737	0.50211	0.13828	0.69094	0.50545	0.17643	0.1359	-0.44918	0.43058	0.76485	0.70715	267.152	0.44441
		78462600	-0.10586	0.40674	0.89645	0.55313	0.1874	0.63324	0.60415	0.19693	0.14687	-0.50116	0.44298	0.64087	0.67186	267.325	0.34237
		78259500	-0.07343	0.42677	0.94366	0.62656	0.23031	0.5784	0.64945	0.247	0.12016	-0.52786	0.42486	0.50974	0.58699	267.438	0.28753
		78056700	0.000476837	0.46492	0.93079	0.69475	0.29993	0.50688	0.61083	0.28372	0.12875	-0.50306	0.41533	0.42295	0.46778	267.478	0.26131
		77854200	0.0658	0.46301	0.85878	0.72861	0.35238	0.4673	0.51785	0.31328	0.15211	-0.46396	0.46492	0.36144	0.37909	267.432	0.25177
		77652000	0.08154	0.49639	0.80395	0.73195	0.36573	0.41676	0.39816	0.26131	0.15879	-0.42725	0.52071	0.34142	0.34618	267.359	0.26083
		77450200	0.07248	0.64468	0.7863	0.7391	0.37718	0.3047	0.27275	0.19169	0.09298	-0.37909	0.56458	0.38004	0.38242	267.254	0.29421
		77248700	0.07248	0.82016	0.73862	0.74339	0.37146	0.18263	0.15259	0.144	0.02241	-0.30136	0.5827	0.44394	0.45061	267.149	0.32043
		77047600	0.05865	0.93317	0.67616	0.71621	0.34952	0.10014	0.08488	0.1297	0.02813	-0.20504	0.58651	0.46825	0.53501	267.133	0.33665
		76846800	0.02909	0.95081	0.6175	0.63848	0.35238	0.09823	0.0968	0.12398	0.06866	-0.13542	0.56982	0.45776	0.56696	267.195	0.32854
		76646400	-0.02718	0.94271	0.57316	0.55599	0.38862	0.13733	0.18167	0.07725	0.0906	-0.11921	0.5703	0.47302	0.54312	267.26	0.29945
		76446200	-0.07725	0.90981	0.52977	0.5002	0.40627	0.20981	0.28324	0.04578	0.07296	-0.11635	0.59319	0.52166	0.51403	267.198	0.26846
		76246500	-0.12207	0.8173	0.52071	0.48637	0.33236	0.29421	0.37336	0.03862	0.072	-0.12302	0.63944	0.60749	0.4797	267.012	0.21601
		76047000	-0.16356	0.71478	0.5703	0.50259	0.22554	0.37956	0.49591	0.03242	0.1564	-0.15688	0.73814	0.67806	0.43249	266.828	0.15163
		75848000	-0.2017	0.66233	0.59938	0.54598	0.11778	0.4611	0.63896	-0.02337	0.28944	-0.21029	0.81015	0.72384	0.36335	266.655	0.08392
		75649200	-0.23365	0.68092	0.66566	0.56458	0.04721	0.52881	0.79155	-0.08631	0.42534	-0.28896	0.85211	0.75674	0.31662	266.498	0.09108
		75450800	-0.24176	0.71716	0.7658	0.53358	-0.00477	0.54932	0.90837	-0.08631	0.48065	-0.33855	0.78487	0.72813	0.34237	266.336	0.18311
		75252700	-0.23413	0.73099	0.86737	0.45443	-0.02956	0.525	0.99373	-0.06485	0.48018	-0.35381	0.65374	0.64468	0.37575	266.277	0.2718
		75055000	-0.21505	0.69714	0.91553	0.3624	-0.02289	0.47636	1.03807	-0.10252	0.47064	-0.28753	0.48351	0.49591	0.37146	266.324	0.32425
		74857600	-0.17118	0.6094	0.89502	0.28086	-0.02575	0.44918	1.02806	-0.13781	0.45109	-0.20742	0.27418	0.42009	0.33855	266.366	0.37146
		74660600	-0.13781	0.53215	0.86689	0.22602	-0.0596	0.43583	0.97847	-0.06485	0.45109	-0.12922	0.11349	0.41723	0.3233	266.409	0.42534
		74463900	-0.11683	0.47064	0.72527	0.25082	-0.12064	0.41008	0.91982	0.08631	0.46158	-0.00763	0.04148	0.43154	0.34714	266.438	0.48399
		74267500	-0.10729	0.4735	0.52547	0.3252	-0.17452	0.36383	0.89693	0.22125	0.51498	0.10395	0.11444	0.48256	0.35429	266.497	0.54264
		74071500	-0.07534	0.48685	0.36573	0.41723	-0.19455	0.30136	0.89693	0.32091	0.5579	0.16785	0.27752	0.55647	0.3705	266.544	0.61035
		73875800	-0.01764	0.5331	0.28801	0.52929	-0.16546	0.25511	0.92602	0.45156	0.56505	0.13018	0.4468	0.64468	0.3891	266.556	0.64373
		73680500	0.0577	0.64945	0.2656	0.67568	-0.09489	0.21315	0.96273	0.58031	0.53549	0.12112	0.6237	0.63419	0.39482	266.624	0.61846
		73485500	0.14496	0.76008	0.22936	0.81301	0.03481	0.17071	0.9799	0.6218	0.43106	0.17023	0.74482	0.54502	0.38052	266.747	0.59986
		73290900	0.20075	0.79012	0.32854	0.87547	0.14114	0.13256	0.97275	0.60558	0.26941	0.20361	0.79298	0.42868	0.34809	266.891	0.55742
		73096600	0.2408	0.69046	0.51069	0.88501	0.2284	0.13161	0.92602	0.56982	0.16165	0.21648	0.75483	0.29659	0.32282	266.963	0.48494
		72902600	0.24986	0.58699	0.669	0.90456	0.28515	0.16594	0.86832	0.56219	0.14496	0.20123	0.64993	0.19598	0.29898	266.959	0.42009
		72709000	0.21648	0.53453	0.74577	0.91648	0.29087	0.21076	0.80013	0.50497	0.15593	0.22459	0.55456	0.17023	0.32234	266.975	0.47207
		72515700	0.13018	0.48351	0.7782	0.89169	0.247	0.28992	0.71669	0.38624	0.09203	0.23079	0.46492	0.20599	0.4077	267.091	0.60844
		72322800	0.0248	0.39291	0.84352	0.83494	0.1483	0.3438	0.65756	0.28467	0.03147	0.22936	0.45633	0.24939	0.48447	267.24	0.73338
		72130200	-0.02003	0.32568	0.83494	0.79584	0.07629	0.37575	0.61655	0.23508	0.02241	0.22507	0.51975	0.27704	0.52977	267.411	0.8359
		71938000	-0.02098	0.34761	0.75102	0.77343	0.01669	0.35334	0.58842	0.2737	0.03004	0.22316	0.58746	0.30756	0.56267	267.601	0.9346
		71746000	0.01431	0.41914	0.6671	0.71907	-0.04387	0.34618	0.5784	0.30613	0.0205	0.25654	0.63324	0.37289	0.61512	267.775	1.00946
		71554500	0.07772	0.48304	0.65327	0.61512	-0.0701	0.35143	0.5517	0.37384	-0.00048	0.27227	0.64611	0.43344	0.66519	267.884	0.98181
		71363300	0.1359	0.50688	0.66757	0.49448	-0.02527	0.36669	0.54121	0.494	0.01001	0.27418	0.66948	0.48971	0.65422	267.806	0.8893
		71172400	0.18454	0.55122	0.65422	0.41533	0.09775	0.41914	0.49496	0.58031	0.00668	0.24652	0.66566	0.55504	0.62847	267.583	0.77915
		70981900	0.1874	0.60415	0.62466	0.37575	0.21791	0.49257	0.42868	0.52786	0.0062	0.23937	0.64373	0.6032	0.59748	267.248	0.73814
		70791700	0.16069	0.61655	0.61274	0.38576	0.28181	0.58889	0.37909	0.3233	-0.0267	0.26035	0.64421	0.64945	0.55647	266.949	0.73338
		70601900	0.08917	0.59032	0.58985	0.43297	0.30899	0.64516	0.32616	0.12922	-0.09203	0.28563	0.68808	0.63753	0.51498	266.782	0.75531
		70412400	-0.01144	0.55552	0.50163	0.51308	0.34857	0.66662	0.31948	0.01144	-0.16165	0.27514	0.72908	0.62037	0.45824	266.705	0.76866
		70223200	-0.07439	0.51689	0.38719	0.5722	0.36812	0.58842	0.32139	-0.06342	-0.2017	0.24557	0.71669	0.63848	0.46253	266.704	0.76151
		70034400	-0.08965	0.46015	0.27895	0.57983	0.28467	0.47255	0.37861	-0.09537	-0.20981	0.17881	0.65708	0.67902	0.50545	266.755	0.72527
		69845900	-0.05293	0.39673	0.21601	0.56553	0.12875	0.38242	0.45443	-0.01001	-0.20885	0.10395	0.55504	0.75722	0.56028	266.871	0.60511
		69657800	0.00238	0.37432	0.17977	0.57268	-0.00238	0.3705	0.51641	0.19169	-0.24176	0.04196	0.47636	0.83542	0.57125	266.982	0.4549
		69470000	0.07963	0.38719	0.16832	0.63038	-0.05722	0.42343	0.54216	0.38624	-0.26989	-0.0186	0.4034	0.90265	0.54264	267.048	0.35429
		69282600	0.17881	0.42725	0.21029	0.70143	-0.12827	0.5064	0.52643	0.49067	-0.28276	-0.04196	0.39291	0.92793	0.54121	267.102	0.37384
		69095500	0.25034	0.50116	0.28658	0.77581	-0.21839	0.57936	0.52738	0.49448	-0.25368	-0.05817	0.43774	0.88024	0.55981	267.131	0.48399
		68908800	0.27323	0.58842	0.39721	0.85211	-0.24271	0.57745	0.55647	0.46396	-0.23127	-0.03672	0.53406	0.80967	0.56648	267.198	0.6094
		68722400	0.23508	0.66376	0.50116	0.91076	-0.18644	0.50068	0.5784	0.43678	-0.26417	-0.00954	0.61989	0.74196	0.54979	267.284	0.71716
		68536300	0.17929	0.72813	0.5517	0.91553	-0.10824	0.40627	0.57888	0.42248	-0.30231	-0.02575	0.62561	0.69237	0.55456	267.369	0.7844
		68350600	0.11349	0.74625	0.54026	0.83923	-0.08106	0.35763	0.59175	0.4425	-0.29325	-0.06437	0.58508	0.67186	0.54407	267.454	0.81873
		68165300	0.0596	0.68903	0.48065	0.73099	-0.04244	0.34714	0.66423	0.45586	-0.22984	-0.10729	0.4735	0.64325	0.49543	267.53	0.84066
		67980300	0.04148	0.60081	0.43583	0.6628	0.03529	0.37336	0.72813	0.47064	-0.21982	-0.13733	0.33188	0.57936	0.40102	267.583	0.85449
		67795600	0.05436	0.50879	0.39244	0.64373	0.12589	0.45347	0.72956	0.43678	-0.2389	-0.19741	0.21267	0.47827	0.33522	267.542	0.84972
		67611300	0.09489	0.44918	0.34332	0.67329	0.21601	0.56887	0.69571	0.36716	-0.21172	-0.29421	0.18692	0.37718	0.33474	267.473	0.80538
		67427300	0.12159	0.41008	0.35524	0.72384	0.28896	0.63515	0.65804	0.26989	-0.12589	-0.33188	0.2408	0.32568	0.35191	267.473	0.73957
		67243600	0.14544	0.41676	0.41962	0.79632	0.3438	0.60368	0.65708	0.16594	-0.08583	-0.29659	0.33331	0.29802	0.38195	267.518	0.64373
		67060300	0.10729	0.46587	0.51069	0.87261	0.34809	0.494	0.64182	0.10633	-0.08774	-0.26846	0.46921	0.2799	0.42391	267.536	0.55075
		66877400	0.02003	0.48018	0.56934	0.91028	0.28038	0.39864	0.65374	0.12541	-0.00334	-0.28753	0.61369	0.30184	0.44346	267.489	0.47684
		66694800	-0.11253	0.49591	0.62132	0.89216	0.17405	0.37956	0.65708	0.24605	0.11778	-0.30994	0.69761	0.35477	0.39673	267.371	0.4549
		66512500	-0.25177	0.53501	0.6671	0.85211	0.072	0.4015	0.67806	0.40388	0.11158	-0.27895	0.71478	0.41533	0.26417	267.172	0.5188
		66330600	-0.37241	0.57316	0.67997	0.81968	-0.01431	0.45204	0.69046	0.52643	-0.00048	-0.28992	0.74625	0.43583	0.11826	266.878	0.61083
		66149000	-0.45919	0.57268	0.64468	0.78487	-0.08154	0.51641	0.68188	0.60463	-0.06485	-0.37146	0.79346	0.44203	0.00668	266.602	0.69714
		65967800	-0.45156	0.53024	0.57125	0.7143	-0.11826	0.63992	0.66566	0.63324	-0.06199	-0.46778	0.80872	0.4282	-0.07629	266.4	0.68521
		65786900	-0.36383	0.51737	0.47255	0.63515	-0.08583	0.79107	0.62752	0.58985	-0.11253	-0.53501	0.79012	0.41389	-0.08154	266.344	0.62084
		65606400	-0.20266	0.52261	0.3624	0.60081	0.02289	0.86689	0.60654	0.49925	-0.17929	-0.55361	0.78678	0.42343	-0.01907	266.386	0.55981
		65426200	-0.0267	0.52738	0.28467	0.58889	0.14257	0.88453	0.58126	0.38576	-0.13828	-0.59366	0.81158	0.45919	0.09441	266.52	0.49353
		65246300	0.1235	0.52261	0.21648	0.57745	0.25177	0.89502	0.58174	0.34142	-0.00906	-0.61512	0.78487	0.49353	0.21219	266.716	0.46158
		65066800	0.21076	0.55361	0.19693	0.56362	0.31614	0.93174	0.56839	0.34142	0.07248	-0.57983	0.71669	0.48447	0.31662	266.815	0.49353
		64887700	0.24652	0.59366	0.21267	0.61464	0.32806	0.91696	0.52643	0.35191	0.06247	-0.44441	0.68617	0.49734	0.43154	266.794	0.61131
		64708900	0.21982	0.62227	0.26703	0.71287	0.28086	0.80252	0.50211	0.37527	0.02527	-0.24796	0.70286	0.53501	0.48447	266.657	0.71239
		64530400	0.17071	0.64707	0.28896	0.81682	0.17691	0.69284	0.51928	0.40913	0.0062	-0.1092	0.72908	0.56791	0.47398	266.609	0.69618
		64352300	0.11015	0.67472	0.27275	0.88406	0.0639	0.62418	0.55647	0.46062	0.01049	-0.01526	0.68951	0.56124	0.45395	266.646	0.58365
		64174500	0.04959	0.72479	0.26894	0.92316	-0.0062	0.5784	0.56839	0.49496	-0.01812	0.02193	0.63753	0.52881	0.4878	266.697	0.4425
		63997000	-0.03195	0.7472	0.28849	0.98181	-0.02384	0.50592	0.59175	0.49257	-0.06104	0.01144	0.60606	0.47255	0.54455	266.789	0.28706
		63820000	-0.11539	0.76818	0.3252	1.02949	-0.00143	0.4735	0.6671	0.48542	-0.1049	-0.08678	0.55647	0.36526	0.5517	266.912	0.13781
		63643200	-0.15116	0.78773	0.37909	1.05953	0.03052	0.50402	0.73242	0.4344	-0.1173	-0.18358	0.49925	0.25368	0.53358	267.141	0.02813
		63466800	-0.17166	0.81635	0.46921	1.0519	0.09584	0.51403	0.75865	0.33426	-0.08917	-0.19217	0.44489	0.1545	0.57077	267.341	0.02575
		63290700	-0.19932	0.85354	0.5579	1.02472	0.1483	0.45586	0.79298	0.23127	-0.06342	-0.1483	0.42391	0.06628	0.62704	267.447	0.11587
		63115000	-0.21791	0.89741	0.59223	1.01137	0.17166	0.36907	0.83303	0.13304	-0.01001	-0.07439	0.41533	0.00715	0.60844	267.484	0.19073
		62939600	-0.17738	0.91743	0.55933	1.00803	0.15736	0.33855	0.87261	0.05198	0.04387	0.01144	0.41485	0.03767	0.5188	267.444	0.19741
		62764600	-0.1092	0.92554	0.48733	1.0047	0.15688	0.34571	0.90122	-0.02861	0.11396	0.1111	0.4077	0.16975	0.45061	267.426	0.19741
		62589900	-0.05865	0.90551	0.39291	0.95844	0.17881	0.38099	0.95558	-0.06437	0.13256	0.12302	0.37146	0.3109	0.45538	267.366	0.24271
		62415600	-0.03815	0.81348	0.30851	0.88024	0.1874	0.43344	0.98372	-0.04339	0.09108	0.05198	0.28658	0.41771	0.46158	267.307	0.30565
		62241600	-0.0329	0.64278	0.28276	0.83828	0.19932	0.53787	0.92793	-0.01478	0.02337	-0.02861	0.20647	0.48065	0.43011	267.229	0.29039
		62067900	0.01955	0.46587	0.31853	0.82588	0.16356	0.65804	0.84877	0.00191	-0.03242	-0.04625	0.15545	0.47493	0.44203	267.136	0.24509
		61894600	0.09441	0.38528	0.37479	0.77534	0.09441	0.74768	0.78297	0.01812	-0.01812	-0.04339	0.16403	0.43917	0.49877	267.087	0.23746
		61721700	0.14877	0.35763	0.40102	0.69189	-0.01621	0.79203	0.73957	0.03767	0.01812	-0.04816	0.24366	0.40817	0.54884	267.003	0.25606
		61549000	0.11301	0.30613	0.4158	0.62799	-0.08726	0.84066	0.68808	0.06628	0.0453	-0.0391	0.35	0.40531	0.54264	266.863	0.25702
		61376800	0.06723	0.23746	0.43249	0.59128	-0.12922	0.91743	0.66423	0.1092	0.04196	-0.04196	0.46015	0.40674	0.51308	266.704	0.20981
		61204800	0.05245	0.19693	0.44918	0.53501	-0.16165	0.94366	0.7019	0.1626	0.0391	-0.04625	0.53644	0.41437	0.52214	266.6	0.19264
		61033200	0.03099	0.18311	0.47731	0.45156	-0.15926	0.86927	0.76389	0.24176	0.04053	-0.07534	0.6032	0.46349	0.54359	266.561	0.20838
		60862000	-0.01574	0.15402	0.54073	0.41866	-0.08202	0.7515	0.80585	0.32187	-0.01097	-0.05627	0.60558	0.51546	0.58556	266.569	0.22078
		60691100	-0.03958	0.11587	0.64993	0.41819	0.07391	0.64898	0.76437	0.37909	-0.07629	-0.01192	0.55313	0.54646	0.63419	266.666	0.2079
		60520500	0.05674	0.12016	0.72193	0.44441	0.2203	0.56934	0.67282	0.38099	-0.07915	0.0515	0.52547	0.52929	0.69427	266.834	0.16689
		60350300	0.1812	0.15306	0.72718	0.49305	0.33092	0.47779	0.57888	0.32616	-0.0391	0.16689	0.53406	0.47016	0.72384	266.953	0.15306
		60180400	0.28849	0.16594	0.68569	0.55647	0.37718	0.40579	0.50259	0.28086	-0.03481	0.26083	0.55599	0.41008	0.71096	266.955	0.17452
		60010900	0.30804	0.15736	0.62799	0.65947	0.36001	0.37384	0.43058	0.30422	-0.09298	0.29469	0.5331	0.37527	0.65517	266.867	0.21601
		59841700	0.28229	0.15354	0.56219	0.77534	0.29612	0.36478	0.35	0.40722	-0.10729	0.20266	0.52977	0.35238	0.57697	266.695	0.28706
		59672800	0.21315	0.19598	0.47827	0.90551	0.18501	0.4034	0.31614	0.54598	-0.06962	0.10967	0.56076	0.3047	0.47207	266.428	0.34046
		59504300	0.11492	0.27466	0.39864	0.98705	0.05388	0.43631	0.33998	0.669	-0.04578	0.04911	0.58317	0.23556	0.35858	266.182	0.41914
		59336200	0.04816	0.38338	0.35477	0.99754	-0.05198	0.44823	0.36526	0.79155	-0.0906	-0.02623	0.61512	0.20838	0.28324	266.041	0.46682
		59168300	0.01955	0.53596	0.35191	0.94461	-0.09155	0.43154	0.36669	0.87881	-0.13781	-0.10109	0.67806	0.21315	0.25845	266.066	0.47255
		59000800	0.05102	0.67043	0.41151	0.84734	-0.08011	0.453	0.36526	0.87261	-0.18215	-0.1092	0.76866	0.18835	0.26846	266.201	0.4158
		58833700	0.09966	0.75054	0.45347	0.7391	-0.0782	0.52834	0.39434	0.73242	-0.24176	0.00954	0.7925	0.11301	0.27084	266.417	0.3438
		58666900	0.14305	0.75388	0.49067	0.64659	-0.08154	0.55456	0.42391	0.55218	-0.34142	0.12922	0.7329	0.01574	0.27466	266.645	0.30279
		58500400	0.14687	0.73195	0.57316	0.61893	-0.0782	0.51022	0.39625	0.43583	-0.41628	0.21458	0.64802	-0.03767	0.29659	266.739	0.29898
		58334300	0.05913	0.7205	0.69332	0.66233	-0.08535	0.43583	0.36192	0.39721	-0.38433	0.26894	0.61464	-0.03576	0.3252	266.705	0.31567
		58168500	-0.07248	0.69809	0.7863	0.76151	-0.08726	0.42725	0.35763	0.39005	-0.28372	0.31042	0.59652	-0.01955	0.37193	266.644	0.33617
		58003100	-0.17691	0.65804	0.79107	0.84782	-0.05341	0.47159	0.38671	0.34904	-0.12159	0.30422	0.56076	0.01335	0.4344	266.614	0.39148
		57838000	-0.22411	0.61464	0.82254	0.85783	0.01526	0.50259	0.42295	0.32043	0.02527	0.23127	0.48208	0.07772	0.52691	266.619	0.41866
		57673300	-0.19693	0.57983	0.89693	0.78487	0.06962	0.47636	0.46062	0.31137	0.15783	0.18167	0.45252	0.18406	0.62847	266.652	0.44489
		57508900	-0.11969	0.52977	0.96846	0.65088	0.09918	0.42295	0.52357	0.33617	0.2327	0.12541	0.47541	0.33188	0.69618	266.688	0.42629
		57344800	0.01907	0.45252	1.0004	0.53024	0.12493	0.38958	0.57554	0.30851	0.24033	0.05913	0.48876	0.47636	0.75293	266.767	0.42343
		57181000	0.13685	0.37479	0.98705	0.45443	0.13065	0.34571	0.60511	0.21076	0.21601	-0.02575	0.4735	0.60034	0.78821	266.835	0.39053
		57017700	0.17691	0.35238	0.94223	0.42486	0.05102	0.28563	0.64087	0.12016	0.16165	-0.08631	0.46253	0.63944	0.81301	266.894	0.29898
		56854600	0.18454	0.37193	0.86784	0.43726	-0.05865	0.21124	0.70047	0.103	0.08154	-0.07534	0.5126	0.59223	0.81825	266.92	0.19979
		56691900	0.16308	0.41294	0.78917	0.49448	-0.08392	0.19836	0.77724	0.15831	-0.01383	-0.04482	0.53644	0.50402	0.81968	266.886	0.11539
		56529500	0.13542	0.46778	0.72432	0.58126	0.0062	0.21553	0.84352	0.22697	-0.07963	0.00668	0.52929	0.46921	0.81539	266.889	0.07725
		56367500	0.0968	0.52214	0.62561	0.65899	0.12875	0.25988	0.91076	0.30756	-0.14257	0.07296	0.50545	0.47684	0.76723	266.856	0.08965
		56205800	0.09155	0.52738	0.50068	0.66614	0.1955	0.35191	0.98228	0.42963	-0.23937	0.16546	0.48685	0.50068	0.68283	266.813	0.19455
		56044400	0.11063	0.44537	0.3581	0.63562	0.26798	0.45013	1.01948	0.56791	-0.34618	0.23127	0.43535	0.53549	0.60558	266.776	0.35667
		55883400	0.0906	0.35667	0.22697	0.61417	0.34809	0.56171	0.96989	0.65136	-0.41151	0.21458	0.3562	0.60511	0.55265	266.726	0.45061
		55722700	0.04721	0.32759	0.1235	0.63133	0.37289	0.6237	0.82159	0.6566	-0.39864	0.1359	0.29325	0.70238	0.54789	266.666	0.43631
		55562400	0.00286	0.37384	0.05579	0.68378	0.31281	0.71621	0.63896	0.61703	-0.37861	0.07963	0.22793	0.71716	0.57459	266.596	0.36621
		55402400	-0.01907	0.45681	0.08678	0.73957	0.22554	0.79679	0.47588	0.55885	-0.36478	0.04816	0.13161	0.6609	0.63944	266.581	0.28944
		55242700	-0.04625	0.57411	0.23222	0.81491	0.19264	0.82207	0.35286	0.48208	-0.32425	0.01574	0.0248	0.58985	0.72241	266.553	0.23365
		55083400	-0.06771	0.68998	0.48018	0.87023	0.20266	0.79775	0.26798	0.38242	-0.20218	-0.01621	-0.01478	0.54979	0.78964	266.541	0.21648
		54924400	-0.06485	0.73814	0.70906	0.87976	0.24176	0.73719	0.25034	0.27657	0.00906	-0.0186	0.0186	0.50974	0.80967	266.626	0.28133
		54765800	-0.06437	0.6938	0.85735	0.84209	0.29516	0.70524	0.31137	0.20599	0.18692	-0.00429	0.0596	0.45061	0.77486	266.823	0.37003
		54607500	-0.07153	0.60701	0.93555	0.81968	0.32425	0.65708	0.42534	0.18263	0.27037	-0.04578	0.05436	0.39482	0.72479	267.072	0.45013
		54449500	-0.09441	0.54121	0.92936	0.81968	0.29993	0.58603	0.54121	0.22459	0.31281	-0.11444	0.04435	0.4015	0.6938	267.307	0.47541
		54291800	-0.08106	0.50879	0.82397	0.82397	0.24462	0.49019	0.60463	0.28467	0.32663	-0.19693	0.06199	0.4158	0.67759	267.55	0.46253
		54134500	-0.03386	0.54073	0.6485	0.82541	0.19932	0.40722	0.62847	0.36716	0.29993	-0.25272	0.09823	0.42582	0.66328	267.626	0.4406
		53977600	-0.00572	0.60034	0.53787	0.85592	0.14496	0.34189	0.63848	0.48351	0.21553	-0.30756	0.12302	0.39625	0.67329	267.443	0.45204
		53820900	-0.01144	0.64325	0.50354	0.89598	0.0577	0.26703	0.66137	0.60844	0.14305	-0.3376	0.17881	0.33951	0.70333	267.136	0.49162
		53664700	-0.06342	0.6361	0.46206	0.90313	-0.05579	0.2079	0.66042	0.6609	0.17118	-0.32663	0.29516	0.29325	0.75769	266.909	0.51641
		53508700	-0.10633	0.62704	0.41485	0.89121	-0.13876	0.19503	0.62704	0.61703	0.24462	-0.31996	0.37289	0.22984	0.76199	266.758	0.51785
		53353100	-0.12827	0.64182	0.43201	0.89264	-0.19979	0.24366	0.61083	0.54169	0.34571	-0.31996	0.40483	0.16975	0.72908	266.585	0.52738
		53197800	-0.14639	0.61464	0.49496	0.88358	-0.20552	0.30994	0.63324	0.4735	0.39577	-0.31853	0.39577	0.14257	0.67663	266.423	0.5517
		53042800	-0.1092	0.55552	0.50259	0.82827	-0.1626	0.34904	0.67425	0.4282	0.36621	-0.27752	0.4487	0.17643	0.64993	266.381	0.5722
		52888200	-0.04435	0.53978	0.43488	0.72956	-0.06437	0.40388	0.72002	0.37718	0.24939	-0.21648	0.50831	0.22984	0.63896	266.441	0.58699
		52734000	0.07153	0.59414	0.38767	0.64898	0.10252	0.45109	0.77391	0.35191	0.06962	-0.15688	0.56744	0.21124	0.63562	266.461	0.5784
		52580000	0.16403	0.6547	0.39148	0.6156	0.29516	0.5064	0.84305	0.3705	-0.10633	-0.09012	0.60892	0.13351	0.65517	266.422	0.56553
		52426400	0.18501	0.69904	0.4034	0.61083	0.46635	0.51689	0.84829	0.42677	-0.27704	0.02289	0.60463	0.09537	0.6876	266.305	0.5331
		52273100	0.14114	0.80681	0.40722	0.6218	0.49448	0.47493	0.77581	0.49019	-0.41103	0.14544	0.60225	0.13781	0.72193	266.237	0.52023
		52120200	0.02337	0.96035	0.42343	0.65708	0.43821	0.45156	0.65613	0.52738	-0.4797	0.23746	0.59938	0.27084	0.74434	266.242	0.51022
		51967600	-0.09871	1.06144	0.47112	0.74387	0.35572	0.46921	0.52071	0.51451	-0.4549	0.26178	0.59462	0.43392	0.75865	266.336	0.51355
		51815300	-0.20933	1.06001	0.52929	0.82827	0.29135	0.54836	0.39005	0.4487	-0.34571	0.21935	0.53072	0.64373	0.7596	266.419	0.52309
		51663400	-0.27609	0.99039	0.57554	0.87166	0.20838	0.62847	0.28181	0.32997	-0.22125	0.15831	0.44966	0.82254	0.75817	266.537	0.53787
		51511800	-0.28563	0.89121	0.6094	0.88644	0.14639	0.69618	0.2718	0.16689	-0.07868	0.02623	0.422	0.91553	0.76151	266.726	0.54693
		51360500	-0.22078	0.72813	0.63658	0.91124	0.18311	0.75722	0.36621	-0.02241	0.0391	-0.1092	0.42915	0.88787	0.75436	266.932	0.50259
		51209500	-0.11444	0.59128	0.64468	0.96035	0.23508	0.79727	0.50116	-0.19693	0.10633	-0.23699	0.42152	0.76818	0.70763	267.065	0.44489
		51058900	0.01955	0.5374	0.63944	0.99659	0.21982	0.79918	0.62943	-0.29421	0.13256	-0.27275	0.39339	0.6547	0.62704	267.024	0.38767
		50908600	0.11206	0.55647	0.62847	1.01328	0.11921	0.75006	0.75722	-0.29802	0.17881	-0.19884	0.35334	0.54073	0.53358	266.934	0.36812
		50758700	0.18597	0.58794	0.669	1.01757	0.03958	0.68092	0.90599	-0.22554	0.26131	-0.0844	0.36478	0.46635	0.4487	266.821	0.34523
		50609100	0.22697	0.61369	0.76199	1.0047	0.00429	0.6361	1.03569	-0.08678	0.25272	0.02956	0.4282	0.39005	0.38624	266.74	0.33665
		50459800	0.23842	0.65613	0.89931	1.00422	-0.07486	0.64087	1.09529	0.09727	0.13304	0.03195	0.48256	0.34332	0.35572	266.709	0.35572
		50310800	0.25415	0.64611	1.00803	0.98896	-0.16499	0.64802	1.09529	0.26655	0.00668	-0.0205	0.4921	0.30375	0.38815	266.731	0.36764
		50162200	0.24223	0.56982	1.09768	0.92554	-0.19646	0.6156	1.06621	0.37909	-0.05579	-0.11444	0.47493	0.23651	0.4878	266.787	0.32616
		50013900	0.23842	0.47636	1.17159	0.81062	-0.1297	0.5455	1.00946	0.42152	-0.12445	-0.22078	0.51832	0.15306	0.63801	266.81	0.20409
		49866000	0.23222	0.42534	1.18971	0.67616	-0.02766	0.50545	0.90599	0.42248	-0.23699	-0.33426	0.60511	0.07582	0.77438	266.791	0.12493
		49718300	0.23746	0.40913	1.10817	0.58699	0.04292	0.49782	0.78011	0.37766	-0.29802	-0.38671	0.66519	0.0596	0.83447	266.73	0.1297
		49571000	0.2327	0.40293	0.9284	0.5312	0.12541	0.4921	0.70095	0.30613	-0.23174	-0.32091	0.68808	0.11921	0.83351	266.613	0.20218
		49424100	0.20504	0.42248	0.78249	0.49114	0.24223	0.49353	0.67997	0.23031	-0.16499	-0.18549	0.65422	0.19884	0.78201	266.496	0.30613
		49277400	0.19503	0.47731	0.69761	0.49543	0.35238	0.51737	0.68235	0.21219	-0.19836	-0.09203	0.62418	0.2718	0.69904	266.458	0.42152
		49131100	0.21601	0.50545	0.6671	0.54407	0.40436	0.61035	0.70572	0.29945	-0.29707	-0.05627	0.60463	0.32759	0.58508	266.511	0.58699
		48985100	0.21982	0.45061	0.64325	0.62752	0.38528	0.69809	0.76056	0.44394	-0.38719	-0.02813	0.61369	0.37909	0.48161	266.593	0.70906
		48839500	0.16975	0.30708	0.62227	0.66471	0.33569	0.74768	0.84639	0.58985	-0.47731	-0.02241	0.62084	0.43583	0.43106	266.669	0.73719
		48694100	0.1173	0.19836	0.64993	0.62609	0.27657	0.7515	0.89169	0.67616	-0.61035	-0.0782	0.61607	0.45061	0.44632	266.763	0.66185
		48549100	0.10252	0.16689	0.67806	0.55695	0.21076	0.73195	0.90551	0.69141	-0.67854	-0.19026	0.63324	0.44823	0.50449	266.862	0.52118
		48404500	0.10061	0.19026	0.69094	0.49019	0.17405	0.73099	0.92697	0.62656	-0.64373	-0.25415	0.63086	0.42152	0.58508	266.96	0.39291
		48260100	0.05865	0.26131	0.67949	0.46444	0.14353	0.73051	0.96512	0.50163	-0.56791	-0.23365	0.58413	0.39387	0.65565	267.053	0.31376
		48116100	0.01717	0.38767	0.69952	0.47779	0.13876	0.73385	0.95797	0.39864	-0.50306	-0.16546	0.48304	0.38624	0.72145	267.107	0.29373
		47972400	0.0329	0.57316	0.78297	0.52261	0.16356	0.75579	0.89121	0.33331	-0.39625	-0.09298	0.43821	0.39768	0.81015	267.151	0.30041
		47829000	0.07248	0.71287	0.84257	0.58079	0.22888	0.76818	0.83685	0.28324	-0.21076	-0.03481	0.54026	0.42963	0.91791	267.142	0.32949
		47686000	0.10967	0.78535	0.86498	0.63515	0.28133	0.7391	0.82684	0.30184	-0.03862	0.01907	0.70858	0.47779	0.99421	267.061	0.36478
		47543300	0.14353	0.78869	0.84019	0.65517	0.24414	0.64182	0.84209	0.3686	0.04673	0.03719	0.82254	0.57125	0.98944	266.872	0.37527
		47400900	0.20981	0.74911	0.79775	0.62418	0.17262	0.49639	0.85211	0.43249	0.12112	-0.00763	0.83733	0.6628	0.93651	266.711	0.32616
		47258800	0.2861	0.669	0.7267	0.55361	0.0844	0.35477	0.89312	0.37813	0.2017	-0.07915	0.84019	0.69094	0.87404	266.691	0.22793
		47117100	0.33617	0.56791	0.6218	0.51641	0.02146	0.21839	0.97084	0.23174	0.22173	-0.10538	0.89312	0.65184	0.78917	266.769	0.12159
		46975700	0.34618	0.47636	0.55313	0.5126	-0.01383	0.12732	1.05619	0.10204	0.1626	-0.04435	0.87404	0.56267	0.68903	266.83	0.03433
		46834600	0.31614	0.37384	0.57173	0.51641	0.00429	0.11778	1.10197	-0.00048	0.07582	0.02241	0.78964	0.45633	0.61703	266.848	-0.00906
		46693800	0.28181	0.278	0.67329	0.56314	0.08583	0.20504	1.10388	-0.05388	0.03529	0.04911	0.72861	0.34428	0.59986	266.908	0.05293
		46553400	0.23842	0.19026	0.77868	0.67806	0.17071	0.34523	1.11151	-0.08726	-0.0453	0.0205	0.75388	0.24557	0.59986	266.931	0.1936
		46413300	0.19932	0.16975	0.82541	0.80442	0.27704	0.46778	1.14012	-0.07868	-0.14114	-0.04959	0.77677	0.18072	0.59748	266.829	0.37241
		46273500	0.16594	0.1893	0.80872	0.8297	0.41246	0.55504	1.18685	-0.0248	-0.18454	-0.13018	0.67568	0.12112	0.63372	266.669	0.52929
		46134000	0.1564	0.18358	0.73528	0.79441	0.54836	0.6237	1.21641	0.05913	-0.18787	-0.21172	0.55695	0.09918	0.67425	266.601	0.63419
		45994900	0.15545	0.1955	0.60749	0.76008	0.6299	0.67759	1.23358	0.16975	-0.21458	-0.2408	0.51403	0.12445	0.67186	266.687	0.71764
		45856000	0.12445	0.26989	0.47398	0.74863	0.60749	0.7062	1.22452	0.26608	-0.28372	-0.21553	0.53358	0.18501	0.6218	266.781	0.74577
		45717500	0.06628	0.43821	0.38385	0.71716	0.51594	0.69475	1.18017	0.33188	-0.3109	-0.12541	0.55838	0.27037	0.58365	266.857	0.73671
		45579300	-0.03195	0.59748	0.37527	0.6547	0.39721	0.64421	1.10912	0.3562	-0.31328	-0.02146	0.58603	0.38099	0.59175	266.894	0.68712
		45441500	-0.13018	0.70763	0.39864	0.60558	0.26846	0.58556	1.04332	0.34523	-0.34904	0.04339	0.64564	0.53358	0.60797	266.928	0.61321
		45303900	-0.20218	0.79727	0.44918	0.57745	0.12493	0.52547	0.98515	0.34189	-0.37241	0.06533	0.70095	0.66948	0.61369	266.948	0.56839
		45166700	-0.19884	0.85688	0.51212	0.58556	-0.00477	0.49543	0.93174	0.33569	-0.30851	0.08631	0.68188	0.74577	0.61512	267.004	0.52834
		45029800	-0.14019	0.8707	0.55504	0.61989	-0.04768	0.50354	0.88358	0.33808	-0.18406	0.11015	0.6485	0.72908	0.63562	267.038	0.52881
		44893200	-0.05436	0.80109	0.59748	0.63848	0.0124	0.5455	0.84639	0.32663	-0.05007	0.12589	0.65756	0.6609	0.70143	267.011	0.52547
		44757000	0.07296	0.7205	0.597	0.64611	0.11206	0.61035	0.82541	0.30947	0.07486	0.16546	0.71573	0.61178	0.78297	267.003	0.55313
		44621000	0.23937	0.6609	0.63086	0.66662	0.18835	0.66853	0.81491	0.28706	0.17166	0.23222	0.76675	0.5765	0.80729	267.019	0.6032
		44485400	0.38052	0.6423	0.65327	0.71573	0.247	0.76056	0.81158	0.23937	0.18978	0.28563	0.75817	0.55647	0.78678	267.016	0.6547
		44350100	0.42152	0.60606	0.63467	0.75817	0.2985	0.82302	0.82636	0.14782	0.15688	0.25558	0.71764	0.5374	0.77248	266.912	0.68235
		44215100	0.36049	0.55838	0.59223	0.741	0.3686	0.83017	0.88215	0.00477	0.11683	0.21172	0.64182	0.60081	0.83017	266.876	0.65231
		44080400	0.26512	0.54407	0.51975	0.70477	0.42868	0.79727	0.94748	-0.13447	0.04816	0.19264	0.53024	0.75197	0.88453	266.924	0.61178
		43946100	0.17643	0.56362	0.53787	0.68665	0.42915	0.82588	0.98324	-0.17977	-0.05293	0.19073	0.45156	0.85926	0.86355	266.976	0.5374
		43812000	0.08059	0.61703	0.62084	0.66853	0.37336	0.90361	0.97418	-0.10538	-0.10729	0.16165	0.42009	0.88024	0.81253	266.915	0.44918
		43678300	0.02575	0.65374	0.75006	0.64421	0.29993	0.93079	0.95987	0.01431	-0.07343	0.14639	0.43821	0.86164	0.77868	266.845	0.33188
		43544900	0.03338	0.7062	0.87357	0.62561	0.26846	0.91076	0.94461	0.14305	-0.05579	0.19121	0.4673	0.83971	0.75674	266.797	0.24891
		43411800	0.1111	0.76103	0.94318	0.66996	0.27895	0.90694	0.89025	0.26941	-0.08678	0.21839	0.54693	0.78392	0.67329	266.808	0.20838
		43279100	0.22984	0.78678	0.9675	0.76342	0.32282	0.9284	0.81253	0.38385	-0.07772	0.19979	0.67997	0.67616	0.57411	266.878	0.19503
		43146600	0.31805	0.74196	0.8831	0.87929	0.40483	0.8893	0.7391	0.45443	0.03481	0.14782	0.77486	0.56696	0.52023	266.976	0.1688
		43014500	0.34904	0.61464	0.67377	0.98324	0.4797	0.78964	0.71669	0.43154	0.19264	0.10252	0.75245	0.52071	0.50735	267.091	0.13971
		42882700	0.29421	0.50306	0.39339	1.04189	0.53692	0.69284	0.69666	0.38719	0.29325	0.02718	0.64898	0.5064	0.46682	267.196	0.12589
		42751200	0.19789	0.44012	0.16928	1.06335	0.54979	0.64039	0.68045	0.34189	0.32568	-0.10967	0.57507	0.54264	0.43583	267.28	0.13447
		42620000	0.10824	0.42677	0.0577	1.03331	0.48542	0.59891	0.6876	0.36478	0.3252	-0.25177	0.54741	0.55504	0.47779	267.262	0.14782
		42489100	0.00238	0.44298	0.03672	0.96512	0.38481	0.52166	0.72813	0.45633	0.28372	-0.34046	0.51498	0.55122	0.55695	267.102	0.175
		42358500	-0.10204	0.51451	0.08011	0.86975	0.3314	0.40293	0.77057	0.50926	0.1812	-0.37956	0.46396	0.54264	0.60368	266.924	0.22411
		42228300	-0.17881	0.65565	0.18787	0.79632	0.38147	0.31996	0.74148	0.48399	0.02337	-0.39387	0.47302	0.53978	0.61464	266.798	0.29182
		42098300	-0.19503	0.77868	0.38338	0.75722	0.44012	0.30565	0.66757	0.35763	-0.08154	-0.37956	0.54646	0.51975	0.65374	266.741	0.39291
		41968700	-0.1812	0.86212	0.56314	0.74005	0.43917	0.33283	0.56124	0.23985	-0.05293	-0.33569	0.63324	0.43917	0.7062	266.675	0.51165
		41839400	-0.15116	0.86212	0.69475	0.73195	0.44394	0.32377	0.47064	0.07105	0.07105	-0.29325	0.69857	0.34666	0.71287	266.584	0.61035
		41710400	-0.1049	0.80776	0.77248	0.75531	0.45967	0.3171	0.40245	-0.14496	0.21982	-0.28086	0.77248	0.23317	0.69141	266.556	0.6609
		41581700	-0.05722	0.70763	0.84066	0.78106	0.45252	0.3767	0.36526	-0.30422	0.36001	-0.27275	0.84448	0.11349	0.68426	266.575	0.69618
		41453300	-0.05054	0.63515	0.91743	0.81396	0.31185	0.46587	0.39816	-0.32806	0.46873	-0.24319	0.89788	-0.02289	0.71955	266.655	0.72241
		41325200	-0.09918	0.65136	0.95034	0.85831	0.13685	0.4921	0.52691	-0.22173	0.50163	-0.20981	0.9613	-0.12589	0.75722	266.658	0.72002
		41197400	-0.16165	0.68665	0.93985	0.92173	0.00191	0.43678	0.73338	-0.10109	0.43297	-0.17834	1.06144	-0.17357	0.78201	266.667	0.65756
		41070000	-0.21076	0.71383	0.89073	0.95749	-0.04435	0.37193	0.93746	0.04482	0.29755	-0.11063	1.10626	-0.17643	0.82016	266.707	0.56505
		40942800	-0.20266	0.74816	0.84162	0.93842	-0.02098	0.3171	1.091	0.19312	0.14544	-0.01955	1.01042	-0.13161	0.85449	266.708	0.44107
		40816000	-0.13685	0.82874	0.8049	0.89025	-0.0186	0.25511	1.2126	0.25797	0.01526	0.05341	0.82397	-0.01335	0.90456	266.708	0.29993
		40689500	-0.01812	0.90408	0.74625	0.83065	0.01526	0.17643	1.29461	0.23746	-0.02337	0.04101	0.64373	0.18597	0.93126	266.772	0.18692
		40563300	0.11349	0.87404	0.63133	0.77772	0.0782	0.14782	1.2989	0.18549	0.0186	0.02623	0.51832	0.3953	0.95654	266.998	0.10204
		40437400	0.21553	0.81301	0.50306	0.74339	0.22697	0.21887	1.24168	0.16689	0.07153	0.04387	0.38195	0.55122	0.96703	267.213	0.02193
		40311700	0.23603	0.7782	0.4158	0.75245	0.33522	0.33283	1.1878	0.13638	0.07534	0.09632	0.28229	0.67329	0.93079	267.281	-0.07868
		40186500	0.19789	0.75436	0.34761	0.74577	0.37622	0.45013	1.16587	0.08631	0.05579	0.11158	0.30994	0.75245	0.87643	267.255	-0.15783
		40061500	0.11158	0.66853	0.26321	0.73051	0.42391	0.54693	1.13821	0.12493	0.04816	0.07105	0.45443	0.75483	0.81253	267.184	-0.18215
		39936800	0.01526	0.53644	0.17643	0.72241	0.56982	0.63562	1.08528	0.24605	0	0.05388	0.65327	0.62227	0.7863	267.045	-0.17595
		39812400	-0.09394	0.45776	0.17118	0.73338	0.77152	0.67425	1.06955	0.3562	-0.06819	0.01764	0.82159	0.40913	0.79823	266.855	-0.12684
		39688300	-0.17929	0.44966	0.25463	0.73433	0.8955	0.59938	1.10149	0.36955	-0.08106	-0.01955	0.98181	0.22078	0.81921	266.713	-0.05293
		39564600	-0.20838	0.47588	0.3953	0.68521	0.94557	0.47445	1.11818	0.30947	0.01717	-0.08059	1.08576	0.07486	0.83542	266.721	0.06342
		39441100	-0.21935	0.52309	0.59032	0.65041	0.92459	0.35477	1.09959	0.25225	0.13161	-0.09489	1.04666	-0.00191	0.85497	266.807	0.16451
		39318000	-0.23317	0.62132	0.79298	0.65327	0.85306	0.2656	1.11246	0.17691	0.19312	-0.08011	0.87833	-0.04768	0.90218	266.856	0.24462
		39195100	-0.22173	0.72098	1.00231	0.67854	0.67759	0.19979	1.19495	0.11539	0.20885	-0.08774	0.68855	-0.03433	0.91696	266.772	0.25225
		39072500	-0.12636	0.78964	1.1797	0.69714	0.42534	0.19217	1.26076	0.10443	0.21744	-0.0639	0.57268	0.05198	0.85878	266.612	0.21553
		38950300	0.02003	0.78726	1.32179	0.69571	0.22078	0.28467	1.22929	0.16403	0.18263	-0.04578	0.50783	0.16069	0.74291	266.449	0.20027
		38828400	0.12493	0.76771	1.37949	0.6938	0.09727	0.39482	1.14536	0.30756	0.15211	-0.06056	0.49067	0.28467	0.63896	266.242	0.22602
		38706700	0.15163	0.73528	1.34087	0.67949	0.06437	0.43011	1.05667	0.49829	0.15593	-0.17309	0.58174	0.36383	0.55599	266.075	0.27752
		38585400	0.18406	0.64707	1.22643	0.64421	0.06294	0.35572	0.93651	0.67616	0.21791	-0.22411	0.78535	0.39816	0.48304	266.055	0.29659
		38464300	0.21935	0.56124	1.07384	0.60368	0.12875	0.23937	0.7472	0.76723	0.32377	-0.1874	0.98038	0.41389	0.47398	266.32	0.3686
		38343600	0.21839	0.49019	0.92173	0.58651	0.25368	0.13828	0.55313	0.75579	0.41771	-0.14687	1.05619	0.42295	0.49877	266.686	0.47159
		38223200	0.1936	0.46206	0.78964	0.57173	0.33855	0.06008	0.44107	0.73433	0.52166	-0.15402	1.07002	0.46825	0.55647	267.004	0.54026
		38103000	0.21935	0.4034	0.68998	0.5722	0.38242	0.04578	0.45443	0.71812	0.54502	-0.18215	1.10579	0.51308	0.61274	267.284	0.50306
		37983200	0.30708	0.30375	0.60701	0.59366	0.36812	0.09346	0.53501	0.72384	0.51022	-0.12732	1.1487	0.55075	0.6876	267.438	0.44346
		37863700	0.34761	0.25654	0.58174	0.6547	0.3686	0.21791	0.63562	0.72145	0.43583	-0.11921	1.15156	0.59223	0.74816	267.352	0.42868
		37744400	0.30565	0.25511	0.60463	0.72956	0.319	0.39196	0.74911	0.71907	0.29421	-0.14973	1.1096	0.65184	0.75912	267.069	0.44107
		37625500	0.24748	0.27466	0.65804	0.77486	0.24128	0.53787	0.84066	0.69523	0.14925	-0.19169	1.07336	0.69809	0.78487	266.816	0.43106
		37506900	0.19646	0.28801	0.71192	0.7782	0.16737	0.60558	0.90551	0.60606	0.02432	-0.20838	1.04523	0.68045	0.82588	266.671	0.39387
		37388500	0.14019	0.36573	0.78869	0.73862	0.12255	0.57268	0.89264	0.49591	-0.05722	-0.19836	1.00899	0.57936	0.85878	266.553	0.39148
		37270500	0.05341	0.53787	0.87357	0.69094	0.14019	0.51785	0.83494	0.37622	-0.09823	-0.17166	0.9408	0.47207	0.81396	266.493	0.41819
		37152700	-0.01812	0.6938	0.93603	0.65374	0.15116	0.48828	0.77295	0.26226	-0.12541	-0.10729	0.8235	0.39673	0.73576	266.564	0.45443
		37035300	-0.02623	0.74673	0.96321	0.63229	0.12159	0.39816	0.73147	0.15116	-0.07582	-0.01526	0.68092	0.30708	0.68092	266.692	0.46778
		36918100	-0.02003	0.70858	1.00756	0.63944	0.06723	0.28563	0.7453	0.07629	-0.03719	0.04625	0.57602	0.2141	0.65374	266.76	0.45967
		36801300	-0.02766	0.65041	1.03426	0.68808	0.0453	0.1688	0.77009	0.07677	-0.02289	0.07677	0.50688	0.15068	0.63181	266.751	0.47159
		36684700	-0.04864	0.58794	1.02901	0.77391	0.06771	0.12112	0.80633	0.12207	0.02909	0.12636	0.43678	0.17595	0.61846	266.797	0.49591
		36568500	-0.03576	0.52118	0.99754	0.83303	0.05817	0.11015	0.84543	0.16451	0.13685	0.20742	0.34809	0.26608	0.63848	266.874	0.53406
		36452500	0.03052	0.49877	0.97847	0.84448	0.04721	0.12207	0.87452	0.23699	0.23651	0.27561	0.35238	0.35858	0.69618	266.948	0.54121
		36336800	0.09775	0.54073	0.96989	0.83065	0.10633	0.21744	0.88739	0.33283	0.27132	0.25511	0.45013	0.43535	0.74863	266.963	0.48399
		36221400	0.16499	0.62609	0.89836	0.79632	0.24843	0.33617	0.86737	0.43201	0.31853	0.16689	0.53453	0.47874	0.78678	267.016	0.39816
		36106400	0.2265	0.67663	0.82922	0.7515	0.38862	0.46921	0.8378	0.45967	0.40674	0.07534	0.54979	0.5374	0.80872	267.152	0.29898
		35991600	0.27609	0.69523	0.772	0.71096	0.43821	0.5579	0.81635	0.42915	0.494	-0.01764	0.51641	0.57077	0.83685	267.277	0.24462
		35877100	0.28324	0.669	0.74196	0.71669	0.39482	0.66328	0.7987	0.42248	0.50259	-0.16689	0.54646	0.50211	0.84257	267.252	0.23127
		35762900	0.24843	0.62513	0.66185	0.73576	0.31424	0.76914	0.76866	0.43488	0.44441	-0.30375	0.55122	0.35477	0.78917	267.131	0.27132
		35648900	0.18835	0.59652	0.57316	0.71859	0.26369	0.83351	0.69952	0.4425	0.38528	-0.36383	0.49639	0.21839	0.72098	267.033	0.36621
		35535300	0.09918	0.61083	0.54455	0.67186	0.22364	0.83303	0.57507	0.44632	0.37098	-0.31853	0.39625	0.17786	0.67425	266.96	0.44775
		35422000	0	0.67711	0.56601	0.62847	0.14448	0.79012	0.4611	0.50211	0.4034	-0.23413	0.319	0.14591	0.69761	266.862	0.52452
		35308900	-0.07296	0.75531	0.59509	0.57554	0.04578	0.73862	0.40245	0.56601	0.45586	-0.16832	0.34094	0.16212	0.7143	266.778	0.55885
		35196200	-0.09394	0.81587	0.56934	0.49925	0.04292	0.6671	0.41199	0.55838	0.50116	-0.0968	0.41056	0.2737	0.74959	266.854	0.54121
		35083700	-0.10204	0.85354	0.54598	0.42343	0.10967	0.5765	0.45252	0.49353	0.56791	-0.0639	0.50259	0.48208	0.78917	267.022	0.4487
		34971500	-0.09298	0.89455	0.50974	0.37766	0.16928	0.52214	0.53167	0.46301	0.62752	-0.03052	0.58937	0.68092	0.79632	267.104	0.31567
		34859700	-0.05722	0.93555	0.46635	0.3643	0.175	0.54979	0.66948	0.45013	0.61178	-0.00763	0.66471	0.80919	0.75817	267.034	0.23317
		34748100	-0.01049	0.96703	0.43535	0.38147	0.20933	0.62943	0.82111	0.38004	0.53501	0.0329	0.741	0.90361	0.68521	266.947	0.21839
		34636800	0.03815	0.96464	0.42105	0.43249	0.28563	0.72813	0.90694	0.25702	0.41008	0.04864	0.74816	0.95272	0.66423	266.975	0.24366
		34525700	0.07534	1.0004	0.45347	0.50306	0.35095	0.79155	0.92459	0.16832	0.3171	0.05484	0.69237	0.97609	0.67234	267.055	0.30851
		34415000	0.10443	1.05619	0.54312	0.56791	0.34809	0.80681	0.93603	0.12732	0.26655	0.09966	0.58508	1.01662	0.7329	267.037	0.41389
		34304600	0.103	1.09291	0.67091	0.61464	0.2737	0.77248	0.95463	0.11253	0.26751	0.13876	0.54121	1.10722	0.81873	266.995	0.54169
		34194400	0.06342	1.04094	0.79775	0.6156	0.17738	0.71716	0.97036	0.14162	0.34285	0.13924	0.5641	1.17493	0.87833	267.025	0.6361
		34084500	0.02718	0.92459	0.8235	0.56887	0.10252	0.65994	0.9346	0.24796	0.4034	0.07629	0.5846	1.1301	0.89788	267.056	0.67472
		33974900	0.03719	0.81968	0.78154	0.52738	0.08583	0.59748	0.89836	0.39721	0.43058	0.05531	0.55075	1.01328	0.89931	267.006	0.70047
		33865600	0.0906	0.73481	0.72813	0.54216	0.09775	0.56267	0.85688	0.48685	0.45681	0.07963	0.46968	0.90075	0.90313	266.92	0.69809
		33756600	0.15736	0.67902	0.65613	0.59605	0.12684	0.56362	0.82445	0.52929	0.4878	0.08774	0.46635	0.80204	0.88072	266.991	0.69523
		33647900	0.17977	0.62752	0.62037	0.65184	0.16785	0.58794	0.82445	0.54121	0.46682	0.0658	0.47398	0.66566	0.84925	267.136	0.66566
		33539400	0.21505	0.63896	0.5703	0.71239	0.21458	0.56648	0.84448	0.52357	0.38195	0.07296	0.49496	0.49114	0.84734	267.24	0.64325
		33431300	0.25845	0.70953	0.59319	0.81015	0.24414	0.53024	0.89025	0.47398	0.31328	0.14925	0.52786	0.39101	0.85735	267.313	0.66233
		33323400	0.24986	0.80013	0.64087	0.89121	0.25749	0.50783	0.93269	0.39196	0.30804	0.21553	0.64898	0.37193	0.8173	267.33	0.69475
		33215800	0.18072	0.83876	0.68331	0.91887	0.26369	0.50497	0.9656	0.29898	0.29278	0.23746	0.84257	0.3705	0.74148	267.352	0.71478
		33108400	0.09394	0.82779	0.72765	0.89216	0.27514	0.51355	0.96989	0.17405	0.28563	0.23842	0.98133	0.34809	0.69714	267.31	0.68283
		33001400	0.09441	0.8049	0.7267	0.85831	0.29421	0.50688	0.90075	0.04816	0.35238	0.22173	1.01423	0.36764	0.67377	267.297	0.63848
		32894600	0.13971	0.77009	0.73862	0.88024	0.31137	0.50354	0.7782	-0.04148	0.41962	0.15163	0.95797	0.44298	0.64421	267.261	0.59032
		32788200	0.19836	0.74053	0.7062	0.88072	0.34571	0.50354	0.65708	-0.07677	0.42248	0.04339	0.87547	0.52452	0.60463	267.179	0.47636
		32682000	0.24891	0.71383	0.67043	0.84019	0.36526	0.525	0.56219	-0.07677	0.34714	-0.02956	0.79823	0.59938	0.61369	267.114	0.37575
		32576100	0.27466	0.70286	0.61464	0.76771	0.37432	0.53549	0.54026	-0.05388	0.28658	-0.04959	0.71335	0.68092	0.67425	267.073	0.34904
		32470400	0.26131	0.66328	0.54598	0.76103	0.37384	0.52118	0.56458	0.02289	0.25177	-0.04148	0.59605	0.72861	0.71239	266.992	0.39196
		32365100	0.19503	0.59843	0.45395	0.8235	0.40913	0.47588	0.61274	0.11206	0.20838	0.00906	0.50354	0.70858	0.75102	266.863	0.43726
		32260000	0.08917	0.51117	0.36669	0.86021	0.47207	0.45872	0.64468	0.18072	0.22936	0.06914	0.45967	0.68569	0.7906	266.719	0.43535
		32155200	0.00238	0.41342	0.34237	0.87309	0.50974	0.43631	0.65279	0.14973	0.31042	0.06056	0.48161	0.68951	0.8359	266.651	0.47112
		32050600	-0.06533	0.30518	0.38528	0.90551	0.52452	0.39864	0.64945	0.10633	0.43917	-0.07915	0.49496	0.67854	0.84162	266.65	0.49925
		31946400	-0.1173	0.22364	0.47064	0.99039	0.50211	0.35858	0.61369	0.11683	0.53263	-0.28515	0.52357	0.63133	0.79727	266.671	0.48876
		31842400	-0.13256	0.19884	0.59414	1.03378	0.47541	0.32425	0.54121	0.15545	0.55265	-0.46015	0.61941	0.56505	0.76723	266.689	0.44489
		31738700	-0.08965	0.24939	0.74291	0.99897	0.39434	0.34571	0.46206	0.18597	0.47874	-0.56791	0.72241	0.51069	0.74959	266.679	0.40817
		31635300	-0.000953674	0.3829	0.8831	0.93412	0.28276	0.3829	0.41723	0.1812	0.31996	-0.53787	0.76723	0.4282	0.74387	266.716	0.42725
		31532200	0.04959	0.54836	0.93555	0.9203	0.16499	0.47064	0.40579	0.23699	0.12016	-0.36526	0.74244	0.34904	0.69714	266.781	0.44918
		31429300	0.06771	0.7	0.89121	0.94652	0.04911	0.53358	0.41533	0.32234	-0.07772	-0.09155	0.72956	0.32663	0.62418	266.844	0.4611
		31326700	0.08345	0.77057	0.84305	0.92697	-0.02337	0.56028	0.44584	0.42534	-0.25415	0.12732	0.73195	0.36573	0.55647	266.871	0.45109
		31224400	0.09108	0.7987	0.80156	0.8688	-0.05484	0.56458	0.54693	0.52929	-0.37718	0.24509	0.71812	0.45776	0.51689	266.949	0.45967
		31122300	0.07677	0.80776	0.80299	0.79632	-0.0701	0.56601	0.71239	0.62656	-0.39101	0.27847	0.71573	0.52118	0.50974	267.111	0.49973
		31020600	0.03815	0.80919	0.79727	0.76151	-0.06437	0.57268	0.90694	0.70286	-0.37336	0.2079	0.75006	0.59795	0.53072	267.285	0.50974
		30919100	-0.01335	0.80776	0.79918	0.74005	-0.03242	0.54884	1.08051	0.7062	-0.35667	0.09298	0.7515	0.65851	0.61417	267.375	0.48256
		30817800	-0.0577	0.79918	0.80633	0.73814	0.0701	0.54455	1.21307	0.6814	-0.39339	-0.01287	0.67282	0.69141	0.73767	267.354	0.43774
		30716900	-0.08583	0.78392	0.7987	0.7844	0.16594	0.58651	1.27506	0.65994	-0.39196	-0.03433	0.51832	0.6671	0.87166	267.231	0.44537
		30616200	-0.0639	0.7658	0.75722	0.85735	0.20933	0.67759	1.25074	0.64135	-0.3562	-0.02623	0.38195	0.59938	0.93937	267.03	0.47445
		30515800	-0.01144	0.71764	0.66042	0.92793	0.19741	0.78154	1.14346	0.62704	-0.31757	-0.02718	0.33283	0.57888	0.91314	266.795	0.51546
		30415600	0.05436	0.69427	0.54884	0.97322	0.13638	0.83828	0.98467	0.67377	-0.26321	-0.02193	0.3624	0.57745	0.82254	266.665	0.59843
		30315800	0.11444	0.67377	0.46921	0.98848	0.072	0.82159	0.82302	0.8049	-0.21458	-0.03147	0.49496	0.58031	0.73385	266.7	0.70572
		30216100	0.15068	0.65184	0.43106	0.97656	-0.01192	0.74959	0.69809	0.91267	-0.10109	-0.03242	0.71859	0.56076	0.68617	266.87	0.79823
		30116800	0.175	0.6423	0.40293	0.94032	-0.05817	0.63038	0.59175	0.90647	0.02909	-0.01192	1.00708	0.56505	0.66233	267.168	0.8359
		30017700	0.15593	0.6237	0.39959	0.90742	-0.05436	0.44918	0.49067	0.82207	0.13828	0.05484	1.26457	0.64373	0.63801	267.525	0.88549
		29918900	0.1173	0.6299	0.41103	0.90218	0.03147	0.20599	0.41771	0.73719	0.19455	0.13447	1.37758	0.70429	0.64754	267.794	0.93937
		29820400	0.07057	0.59748	0.4549	0.89931	0.15497	-0.01383	0.42057	0.64468	0.20361	0.18692	1.36805	0.71621	0.71859	267.861	0.97656
		29722100	0.06676	0.54216	0.50306	0.90647	0.24509	-0.10586	0.45872	0.54646	0.25177	0.22602	1.27602	0.72002	0.81778	267.712	0.97561
		29624100	0.09632	0.5064	0.54932	0.91219	0.29898	-0.08631	0.45109	0.48733	0.26751	0.22078	1.15728	0.79393	0.90313	267.469	0.96703
		29526400	0.12875	0.4921	0.60081	0.91791	0.33617	0.02146	0.4096	0.49114	0.20218	0.1874	1.02043	0.90551	0.92125	267.232	0.94652
		29428900	0.16546	0.51594	0.64182	0.92697	0.37575	0.17071	0.37003	0.53692	0.07677	0.09775	0.89693	0.93317	0.91457	267.076	0.8831
		29331700	0.19312	0.54789	0.71335	0.93937	0.42439	0.29612	0.34428	0.60225	-0.04196	-0.03338	0.86164	0.90694	0.89741	267.015	0.80395
		29234800	0.19979	0.55456	0.74911	0.95367	0.46873	0.39434	0.27847	0.65422	-0.06247	-0.11635	0.89025	0.85402	0.86641	266.957	0.71859
		29138100	0.13685	0.54026	0.75626	0.9284	0.52214	0.45633	0.18978	0.63086	-0.0124	-0.1359	0.90218	0.80204	0.81015	266.92	0.6361
		29041700	0.03052	0.52738	0.6876	0.82922	0.55361	0.50259	0.14353	0.56887	0.0639	-0.11063	0.83399	0.72813	0.74911	266.945	0.51069
		28945600	-0.06676	0.56171	0.61274	0.71526	0.56028	0.52643	0.17214	0.49257	0.13447	-0.13018	0.75531	0.62656	0.73814	267.032	0.36955
		28849700	-0.103	0.60368	0.54407	0.64039	0.57316	0.54598	0.23174	0.44489	0.21935	-0.13113	0.70143	0.55647	0.78344	267.103	0.24271
		28754100	-0.09155	0.6175	0.44966	0.60987	0.57411	0.61226	0.29802	0.37766	0.33522	-0.05484	0.65136	0.55265	0.86451	267.106	0.13208
		28658700	-0.06294	0.62513	0.35906	0.61083	0.57316	0.69666	0.37766	0.3252	0.39148	0.03672	0.58317	0.66423	0.95415	267.117	0.04005
		28563600	-0.04339	0.63324	0.32377	0.63324	0.54789	0.73242	0.48447	0.33903	0.32616	0.09966	0.5455	0.79966	1.05953	267.154	0.00429
		28468800	-0.03481	0.63133	0.41914	0.71573	0.48542	0.70095	0.58603	0.34809	0.21648	0.1111	0.5393	0.86117	1.12009	267.117	0.06199
		28374200	-0.01669	0.60129	0.51594	0.77248	0.36287	0.64993	0.62895	0.34666	0.17548	0.11349	0.52547	0.84066	1.12581	266.975	0.18883
		28279900	0.0062	0.56934	0.54646	0.79823	0.1936	0.6237	0.64087	0.30994	0.17452	0.11063	0.46778	0.79536	1.06955	266.795	0.28515
		28185900	0.01621	0.53883	0.51737	0.81587	0.02432	0.63181	0.64087	0.28181	0.07105	0.10777	0.41056	0.76056	1.01137	266.704	0.30994
		28092100	0.03624	0.51641	0.49639	0.84686	-0.09632	0.66805	0.67949	0.23508	-0.06533	0.09966	0.38958	0.7	0.94843	266.685	0.29612
		27998500	0.08345	0.51832	0.44918	0.86498	-0.18597	0.75626	0.76103	0.19312	-0.1111	0.08154	0.39291	0.64611	0.86355	266.623	0.27084
		27905200	0.16308	0.51975	0.36097	0.86069	-0.22125	0.88978	0.8707	0.19884	-0.07248	0.09537	0.39244	0.63038	0.80872	266.613	0.23413
		27812200	0.2327	0.51022	0.29516	0.90075	-0.16832	1.00374	1.03283	0.25082	-0.07963	0.18072	0.36097	0.66423	0.81873	266.651	0.18597
		27719500	0.2532	0.4797	0.33617	0.96226	-0.06056	1.0457	1.17493	0.29802	-0.16356	0.26035	0.35715	0.7081	0.88358	266.777	0.17262
		27627000	0.2389	0.47398	0.4878	1.01376	0.07772	1.04618	1.2579	0.31519	-0.18311	0.25606	0.3891	0.76389	0.92983	266.913	0.23365
		27534700	0.17166	0.50926	0.65041	1.03283	0.2017	1.00899	1.22309	0.33331	-0.14067	0.20552	0.44775	0.82111	0.92888	266.995	0.32091
		27442700	0.06866	0.58031	0.80442	1.06478	0.32711	0.91982	1.08957	0.32425	-0.14877	0.16022	0.47064	0.83351	0.90122	267.045	0.39625
		27351000	-0.02766	0.67425	0.93985	1.09911	0.42105	0.78106	0.91362	0.31328	-0.22364	0.1049	0.49448	0.78773	0.8688	267.004	0.42486
		27259500	-0.10872	0.79489	1.08624	1.12009	0.46396	0.62656	0.70572	0.29659	-0.26894	-0.01287	0.57745	0.72432	0.84829	266.952	0.41866
		27168300	-0.13399	0.91076	1.17683	1.11723	0.50926	0.57554	0.54216	0.319	-0.21601	-0.13781	0.7	0.69332	0.86069	266.871	0.41199
		27077300	-0.13876	1.01757	1.16491	1.0972	0.53406	0.56171	0.453	0.36144	-0.09346	-0.18263	0.79107	0.67091	0.88358	266.743	0.40913
		26986600	-0.12827	1.07431	1.12915	1.06573	0.50545	0.55218	0.40197	0.39721	0.03958	-0.15497	0.81348	0.59605	0.9203	266.636	0.42629
		26896100	-0.06819	1.05333	1.07622	1.019	0.42772	0.49925	0.34428	0.42582	0.14925	-0.144	0.85545	0.53024	0.95129	266.583	0.43869
		26805900	0.01431	0.95367	1.02282	0.97561	0.4034	0.47684	0.27323	0.44489	0.24128	-0.14162	0.9222	0.50688	0.97561	266.623	0.49543
		26715900	0.1049	0.80729	0.93651	0.91982	0.41866	0.52023	0.22554	0.48637	0.27752	-0.14639	0.93222	0.5312	0.95558	266.691	0.55885
		26626200	0.09775	0.67806	0.88167	0.8297	0.42486	0.54979	0.17834	0.53978	0.28515	-0.11921	0.84162	0.54312	0.87786	266.763	0.60081
		26536800	0.03958	0.54836	0.90742	0.73004	0.41294	0.5703	0.13828	0.57316	0.28229	-0.1092	0.67902	0.55742	0.79012	266.883	0.60415
		26447600	-0.00286	0.41914	0.92316	0.65994	0.42486	0.58317	0.17643	0.61083	0.2923	-0.14019	0.54026	0.68092	0.68855	267.053	0.59462
		26358600	-0.0267	0.29993	0.89025	0.66948	0.42295	0.62943	0.28992	0.65136	0.36812	-0.18597	0.44966	0.84734	0.58746	267.248	0.58746
		26269900	-0.04482	0.23365	0.78058	0.72718	0.32949	0.60892	0.44394	0.67234	0.43297	-0.23985	0.42343	0.9613	0.49353	267.357	0.5331
		26181400	-0.0968	0.22793	0.65184	0.80252	0.22411	0.49448	0.59652	0.62513	0.49782	-0.2389	0.41008	0.94748	0.44394	267.379	0.44441
		26093200	-0.13447	0.26369	0.50306	0.88739	0.15402	0.33474	0.7596	0.52786	0.52023	-0.20838	0.40531	0.83637	0.47445	267.346	0.3233
		26005300	-0.16117	0.33188	0.38147	0.92888	0.13924	0.22078	0.91696	0.46492	0.52023	-0.20647	0.43774	0.66328	0.53406	267.311	0.23746
		25917600	-0.15259	0.42725	0.29898	0.91648	0.13018	0.19169	1.01995	0.41342	0.4487	-0.24033	0.49496	0.45824	0.63181	267.225	0.19884
		25830100	-0.12636	0.5579	0.27609	0.82827	0.16356	0.20456	1.10388	0.37909	0.31757	-0.24891	0.54884	0.30804	0.7596	267.135	0.18644
		25742900	-0.09441	0.68998	0.29182	0.73719	0.25654	0.25845	1.19352	0.35238	0.21553	-0.22507	0.54646	0.28753	0.88024	267.147	0.16403
		25655900	-0.0453	0.77724	0.3233	0.66662	0.34475	0.36335	1.28031	0.34618	0.16117	-0.22507	0.57364	0.38338	0.93842	267.282	0.12684
		25569200	0.00906	0.79679	0.39721	0.62656	0.34142	0.48399	1.3504	0.3624	0.16212	-0.25558	0.62513	0.52834	0.93126	267.393	0.1297
		25482700	0.06866	0.75102	0.41723	0.62084	0.26894	0.54693	1.35851	0.35954	0.14353	-0.27037	0.67997	0.66566	0.90122	267.407	0.17309
		25396500	0.08488	0.66423	0.43774	0.60272	0.19455	0.54741	1.33848	0.33569	0.16642	-0.28515	0.69618	0.75817	0.85211	267.354	0.20695
		25310500	0.08392	0.55122	0.43917	0.59605	0.15354	0.55647	1.28078	0.27037	0.18644	-0.319	0.67711	0.78773	0.77343	267.258	0.24891
		25224700	0.07439	0.46253	0.453	0.57697	0.12589	0.60463	1.17445	0.19026	0.19693	-0.32425	0.67949	0.74816	0.68855	267.125	0.319
		25139200	0.05102	0.42439	0.45156	0.56076	0.09489	0.63276	1.02377	0.1111	0.21076	-0.24414	0.71621	0.66566	0.65041	266.879	0.43011
		25054000	0.01383	0.42248	0.39244	0.52738	0.04959	0.63992	0.84448	0.06056	0.20409	-0.16451	0.76914	0.56601	0.59652	266.63	0.53024
		24969000	-0.02289	0.48685	0.33903	0.4921	-0.01431	0.62561	0.69332	0.0701	0.17262	-0.08392	0.79679	0.46825	0.5393	266.441	0.56887
		24884200	-0.04292	0.59605	0.3047	0.5002	-0.07582	0.59175	0.59223	0.12207	0.08345	0.01097	0.79536	0.37193	0.51451	266.447	0.58746
		24799700	-0.07153	0.72384	0.33379	0.50783	-0.11778	0.52738	0.5188	0.17977	0.04148	0.14544	0.79823	0.30422	0.52214	266.549	0.64373
		24715400	-0.11635	0.78297	0.43631	0.49543	-0.13399	0.45633	0.46301	0.24366	0.03386	0.23937	0.80872	0.27895	0.53453	266.653	0.74148
		24631300	-0.14067	0.79107	0.57602	0.47398	-0.16069	0.45109	0.44394	0.32997	0.01478	0.24462	0.78297	0.27704	0.54264	266.787	0.80347
		24547500	-0.12207	0.80204	0.75245	0.49353	-0.13685	0.44584	0.48208	0.38624	-0.01192	0.20695	0.7391	0.31662	0.62418	266.933	0.78678
		24464000	-0.08726	0.78058	0.9284	0.54407	-0.05054	0.41151	0.57936	0.33331	-0.01574	0.14114	0.68188	0.40817	0.74816	267.028	0.72193
		24380600	-0.07772	0.73195	1.03951	0.61035	0.0782	0.37527	0.64898	0.23603	0.04768	0.11587	0.65136	0.55456	0.8235	266.953	0.67568
		24297500	-0.09966	0.64659	1.05953	0.68855	0.18978	0.3891	0.68855	0.18406	0.13208	0.08535	0.62037	0.67663	0.83971	266.907	0.60129
		24214700	-0.10633	0.57983	0.99802	0.76056	0.25845	0.39816	0.72384	0.18692	0.22411	0.0391	0.58889	0.71907	0.83351	266.875	0.50259
		24132100	-0.0782	0.52166	0.9346	0.80156	0.33808	0.30422	0.80395	0.21124	0.32711	-0.02289	0.56124	0.72289	0.82779	266.802	0.44537
		24049700	-0.01955	0.4673	0.86308	0.80919	0.43488	0.20409	0.92745	0.25606	0.41723	-0.03052	0.55265	0.71096	0.79441	266.694	0.47112
		23967600	0.0453	0.42582	0.80013	0.82588	0.49782	0.18787	1.04475	0.36335	0.5126	0.01478	0.59414	0.71001	0.76056	266.658	0.52786
		23885700	0.12398	0.39148	0.75054	0.82397	0.51022	0.21505	1.15252	0.47827	0.56696	0.03242	0.669	0.67997	0.78583	266.742	0.51785
		23804000	0.23317	0.39053	0.7081	0.82016	0.49114	0.16165	1.25027	0.52261	0.51641	0.03386	0.73671	0.66328	0.88072	266.766	0.45872
		23722600	0.32902	0.40054	0.66185	0.83208	0.45443	0.1297	1.34563	0.48018	0.40293	0.10633	0.75483	0.67472	0.99945	266.778	0.41389
		23641400	0.3829	0.4077	0.61274	0.88692	0.42105	0.22507	1.41096	0.38338	0.2737	0.27943	0.72813	0.68188	1.09148	266.829	0.37909
		23560400	0.39864	0.39005	0.55456	0.9656	0.34237	0.37575	1.4019	0.28944	0.18215	0.4282	0.65136	0.68378	1.15108	266.952	0.34904
		23479700	0.41962	0.3581	0.48018	1.04475	0.27847	0.47588	1.3752	0.22173	0.0701	0.52166	0.53406	0.66805	1.15919	267.073	0.34285
		23399200	0.43774	0.33569	0.44584	1.13392	0.19789	0.51975	1.34563	0.16499	-0.03815	0.59509	0.4077	0.67043	1.10579	267.128	0.40102
		23319000	0.4344	0.31281	0.50974	1.20544	0.09823	0.59748	1.33801	0.1688	-0.0453	0.67902	0.35191	0.63896	0.99993	267.162	0.50783
		23238900	0.43583	0.29087	0.64278	1.22023	0.01907	0.67282	1.3175	0.21267	-0.01431	0.66423	0.38099	0.5579	0.90885	267.163	0.57936
		23159100	0.44012	0.2737	0.77868	1.17683	-0.05198	0.69857	1.26934	0.27847	0.01001	0.4859	0.46968	0.48113	0.85783	267.164	0.61178
		23079600	0.43821	0.27227	0.90361	1.09148	-0.03624	0.71144	1.19829	0.319	-0.03529	0.27275	0.5641	0.43488	0.84496	267.145	0.60844
		23000300	0.39053	0.29039	1.00088	1.00374	0.01049	0.72956	1.10483	0.31662	-0.01907	0.11539	0.66757	0.42677	0.83923	267.142	0.59271
		22921200	0.33808	0.31376	1.03998	0.9222	0.11158	0.78964	1.05095	0.31281	0.04625	0.02432	0.76151	0.40865	0.82445	267.174	0.55218
		22842300	0.32616	0.35667	0.9737	0.83828	0.23603	0.86737	1.01662	0.29182	0.1359	-0.08011	0.82731	0.36621	0.82588	267.211	0.50974
		22763700	0.34571	0.45443	0.87452	0.79441	0.34809	0.9222	0.99945	0.29325	0.23651	-0.1092	0.8831	0.35763	0.82016	267.232	0.48971
		22685300	0.3438	0.59986	0.74863	0.76294	0.43774	0.92506	0.9594	0.31376	0.27704	-0.00668	0.8955	0.40102	0.81015	267.25	0.47207
		22607100	0.29802	0.73051	0.60892	0.75102	0.47159	0.88739	0.96178	0.30231	0.3171	0.13781	0.92983	0.53596	0.76818	267.272	0.45633
		22529100	0.26941	0.80013	0.4878	0.71192	0.46682	0.84734	0.95606	0.25177	0.32759	0.21124	0.97609	0.6609	0.73242	267.265	0.43488
		22451400	0.29087	0.83828	0.39196	0.68235	0.45109	0.77105	0.93842	0.17595	0.38242	0.20885	1.06764	0.71716	0.75436	267.246	0.42152
		22373900	0.29755	0.84972	0.34904	0.67616	0.4425	0.68855	0.89169	0.14019	0.37909	0.22364	1.13583	0.71096	0.82493	267.164	0.39101
		22296600	0.22221	0.82159	0.31233	0.6752	0.44441	0.62943	0.84734	0.14544	0.34046	0.2141	1.10388	0.70858	0.91982	267.074	0.39625
		22219600	0.12636	0.75579	0.32187	0.669	0.45681	0.64325	0.82922	0.15497	0.37289	0.1359	1.03092	0.72336	0.98896	266.935	0.45395
		22142800	0.07915	0.7062	0.39196	0.67186	0.45872	0.63753	0.81921	0.21648	0.45776	0.04911	0.92649	0.66328	1.02091	266.788	0.53215
		22066200	0.07439	0.69666	0.46539	0.71859	0.46873	0.58699	0.82779	0.30708	0.51785	0.02527	0.78297	0.55027	1.02997	266.677	0.58365
		21989800	0.05817	0.70524	0.51975	0.75388	0.44632	0.57173	0.81015	0.41866	0.47588	0.07963	0.58794	0.4878	1.01089	266.578	0.61321
		21913700	0.04721	0.72384	0.53358	0.80156	0.42772	0.61035	0.76437	0.47255	0.39673	0.15974	0.41914	0.51308	0.95654	266.559	0.66662
		21837800	0.06914	0.75531	0.52261	0.87738	0.42772	0.65422	0.67091	0.47159	0.30613	0.25034	0.35572	0.52977	0.82779	266.576	0.70333
		21762100	0.08392	0.79441	0.47922	1.02139	0.4468	0.63562	0.58508	0.43678	0.24843	0.3643	0.35667	0.4797	0.71526	266.643	0.7019
		21686600	0.0391	0.81348	0.39196	1.13487	0.4673	0.60558	0.50163	0.39339	0.25272	0.4077	0.38004	0.41342	0.69237	266.725	0.70047
		21611400	-0.03099	0.82111	0.33951	1.16634	0.46778	0.67329	0.43011	0.36812	0.33855	0.38624	0.47445	0.39053	0.7391	266.786	0.72336
		21536400	-0.04673	0.83256	0.33998	1.15776	0.50306	0.7844	0.37861	0.34761	0.41485	0.27704	0.61226	0.40388	0.7987	266.84	0.71955
		21461600	-0.00381	0.83685	0.38958	1.13821	0.57507	0.88263	0.36812	0.34714	0.46253	0.15688	0.75102	0.43106	0.8378	266.846	0.64659
		21387000	0.02575	0.82207	0.47302	1.11771	0.66662	0.91124	0.4282	0.31376	0.49591	0.04816	0.83303	0.47731	0.93651	266.831	0.54789
		21312600	-0.00286	0.76389	0.57793	1.03855	0.72479	0.89312	0.49067	0.28658	0.48304	0.01812	0.87738	0.50735	1.02901	266.86	0.49782
		21238500	-0.04578	0.71192	0.69904	0.96178	0.74148	0.87595	0.53549	0.28801	0.46062	0.13638	0.91648	0.51737	1.08624	266.929	0.52261
		21164600	-0.0906	0.69952	0.76962	0.92316	0.74577	0.83303	0.56458	0.34904	0.36526	0.3233	0.92745	0.50545	1.1096	266.967	0.58174
		21090900	-0.15879	0.71764	0.79012	0.93174	0.73385	0.74148	0.59557	0.4425	0.30422	0.52881	0.92173	0.49019	1.11485	266.931	0.67234
		21017400	-0.26226	0.76389	0.77868	0.94128	0.67949	0.60797	0.61274	0.51641	0.25034	0.65374	0.86784	0.47731	1.11771	266.885	0.75912
		20944200	-0.32282	0.79918	0.73242	0.91743	0.58413	0.50879	0.5846	0.59462	0.20647	0.72193	0.78154	0.49591	1.10388	266.872	0.83399
		20871100	-0.28801	0.86021	0.63515	0.89836	0.51308	0.46635	0.54836	0.69666	0.17357	0.67377	0.70715	0.58651	1.07956	266.848	0.86069
		20798300	-0.18597	0.9222	0.51832	0.90742	0.49734	0.4487	0.52071	0.7906	0.14973	0.49639	0.6671	0.68331	1.03998	266.833	0.8359
		20725700	-0.09775	0.96321	0.47684	0.92506	0.48637	0.4077	0.494	0.81491	0.20981	0.26941	0.67616	0.76914	0.97847	266.814	0.79727
		20653300	-0.0782	0.96512	0.50163	0.91648	0.43011	0.37527	0.44918	0.75388	0.26608	0.04673	0.6609	0.78249	0.9203	266.805	0.7782
		20581100	-0.11396	0.92793	0.55504	0.89025	0.35954	0.35238	0.43726	0.64564	0.34714	-0.12875	0.62656	0.7658	0.85115	266.813	0.79346
		20509200	-0.17166	0.9141	0.55885	0.89121	0.33712	0.34142	0.51498	0.53596	0.44394	-0.28372	0.58937	0.7	0.75245	266.839	0.81253
		20437400	-0.23127	0.89407	0.53263	0.91743	0.31996	0.32377	0.65422	0.40865	0.55218	-0.35477	0.55647	0.61846	0.67091	266.877	0.82064
		20365900	-0.25988	0.8769	0.46825	0.91314	0.29612	0.3376	0.81205	0.24843	0.61464	-0.34142	0.53167	0.57459	0.62561	266.861	0.83733
		20294600	-0.22221	0.84686	0.36526	0.87976	0.27418	0.35906	0.9532	0.09108	0.56791	-0.29612	0.45919	0.58365	0.61464	266.875	0.88692
		20223500	-0.13065	0.85926	0.25463	0.83303	0.32854	0.38767	1.0972	-0.01097	0.48304	-0.25225	0.40054	0.63753	0.61417	266.903	0.92888
		20152600	0.00954	0.90265	0.16356	0.81491	0.41008	0.4158	1.2002	-0.01526	0.4077	-0.20361	0.37909	0.7205	0.64182	266.974	0.96655
		20082000	0.16785	0.90551	0.15831	0.80919	0.45633	0.43917	1.2064	0.01144	0.37622	-0.11015	0.38242	0.7906	0.69618	267.036	0.99182
		20011500	0.32234	0.84925	0.21648	0.80824	0.46349	0.48971	1.1425	0.0515	0.37909	-0.03433	0.36287	0.81825	0.73433	267.049	1.06716
		19941300	0.40388	0.72956	0.33569	0.81778	0.42772	0.52118	1.07193	0.11349	0.36669	0.03338	0.30851	0.79584	0.73814	266.997	1.13201
		19871200	0.43249	0.65756	0.44775	0.86069	0.36669	0.53263	1.03235	0.17595	0.35048	0.09727	0.28181	0.70477	0.70572	266.945	1.15967
		19801400	0.43058	0.63658	0.55218	0.9594	0.27227	0.51737	1.0047	0.22411	0.34332	0.15354	0.28896	0.61321	0.67377	266.993	1.14012
		19731800	0.41437	0.64611	0.6361	1.04189	0.19073	0.48971	0.97227	0.25511	0.36669	0.17977	0.31662	0.53167	0.66233	267.108	1.08719
		19662400	0.35477	0.69237	0.70572	1.07241	0.1092	0.47636	0.93937	0.31853	0.41676	0.11301	0.37384	0.54932	0.69761	267.179	1.00422
		19593200	0.28276	0.77915	0.79584	1.07145	0.04673	0.46539	0.88167	0.37575	0.41389	0.00191	0.50163	0.62513	0.75197	267.202	0.85211
		19524200	0.24128	0.88406	0.84543	1.09196	0.03147	0.50259	0.75865	0.39577	0.38242	-0.11206	0.66042	0.7329	0.82064	267.268	0.68378
		19455400	0.1812	0.91124	0.86117	1.11055	0.10824	0.56458	0.61226	0.37003	0.31185	-0.19503	0.77105	0.844	0.9222	267.347	0.51832
		19386900	0.11253	0.84448	0.84209	1.09243	0.21219	0.59366	0.47016	0.32663	0.24605	-0.21791	0.83923	0.89788	1.01852	267.356	0.42105
		19318500	0.06199	0.76199	0.85783	1.06573	0.319	0.56362	0.41246	0.26226	0.21172	-0.20599	0.8893	0.88787	1.0643	267.167	0.41294
		19250400	0.06819	0.68092	0.90742	1.05429	0.4282	0.50116	0.42963	0.19503	0.2079	-0.14639	0.91505	0.78106	1.03998	266.908	0.50831
		19182400	0.09871	0.6237	0.93508	1.03045	0.50592	0.45347	0.51546	0.14305	0.27752	-0.08583	0.90122	0.64707	1.00231	266.675	0.65851
		19114700	0.12827	0.62799	0.91982	0.98324	0.53835	0.39768	0.64754	0.12636	0.36144	-0.07534	0.88358	0.52023	0.98276	266.452	0.76437
		19047200	0.16928	0.70238	0.88024	0.95034	0.51737	0.37479	0.75817	0.17643	0.46921	-0.08059	0.95654	0.43726	0.96512	266.26	0.80252
		18979800	0.2203	0.79775	0.8502	0.94509	0.49162	0.3953	0.85688	0.25797	0.53596	-0.10347	1.02377	0.47731	0.95129	266.159	0.77772
		18912700	0.27561	0.83542	0.79823	0.97322	0.44012	0.49925	0.91171	0.2985	0.5579	-0.09727	1.04713	0.62704	0.99945	266.282	0.7453
		18845800	0.32997	0.84639	0.71144	1.01471	0.39196	0.6299	0.92602	0.25654	0.53883	-0.06723	1.02711	0.84543	1.05667	266.572	0.71526
		18779100	0.35906	0.85497	0.58651	1.08576	0.42152	0.7143	0.90981	0.19646	0.47207	-0.00572	0.947	1.06859	1.0972	266.94	0.7267
		18712600	0.34094	0.83256	0.53883	1.14155	0.52071	0.73481	0.85163	0.17309	0.41246	0.103	0.83828	1.22833	1.04475	267.296	0.83256
		18646300	0.28229	0.76389	0.59605	1.16873	0.61321	0.70381	0.80681	0.1502	0.41533	0.17071	0.64754	1.29557	0.96893	267.484	0.99611
		18580200	0.22411	0.67282	0.70667	1.1735	0.65756	0.71096	0.7658	0.10443	0.50306	0.18024	0.47159	1.26219	0.92506	267.47	1.15252
		18514300	0.16737	0.62227	0.81968	1.15824	0.69046	0.71907	0.74863	0.09346	0.55552	0.12255	0.3109	1.16014	0.92268	267.329	1.20115
		18448600	0.07582	0.59652	0.9017	1.14775	0.70238	0.70429	0.77486	0.16642	0.55027	0.04768	0.17881	1.05858	0.95892	267.186	1.17445
		18383100	-0.01144	0.57411	0.9737	1.11866	0.68855	0.63801	0.83065	0.27561	0.5188	-0.02241	0.11396	0.91982	0.97561	267.07	1.05762
		18317800	-0.07153	0.5331	1.00231	1.1096	0.68092	0.59557	0.94366	0.32759	0.48828	-0.0906	0.1297	0.79918	1.00946	266.979	0.86689
		18252700	-0.09394	0.49257	0.97704	1.09863	0.73195	0.58603	1.09482	0.35381	0.43058	-0.12445	0.22507	0.74148	1.03712	266.997	0.68998
		18187800	-0.10967	0.46968	0.92554	1.10674	0.81778	0.57936	1.22261	0.41723	0.35572	-0.103	0.31424	0.75388	1.03378	267.1	0.58079
		18123100	-0.12445	0.45586	0.8297	1.13058	0.86689	0.50926	1.26743	0.52023	0.33998	-0.04816	0.35954	0.79536	0.96369	267.218	0.54264
		18058600	-0.10633	0.48065	0.74959	1.14155	0.88263	0.42582	1.2393	0.56124	0.31328	-0.00429	0.34952	0.78297	0.8893	267.242	0.46921
		17994300	-0.07915	0.57983	0.73433	1.14679	0.86641	0.40817	1.20354	0.51832	0.25702	0.01621	0.33903	0.77105	0.84639	267.223	0.37336
		17930200	-0.01192	0.71764	0.76437	1.13773	0.79584	0.43344	1.18017	0.48208	0.19789	0.03481	0.34475	0.77295	0.81301	267.221	0.35381
		17866300	0.08631	0.79012	0.77438	1.14536	0.64611	0.45061	1.14584	0.47207	0.15593	0.05007	0.34475	0.80633	0.76103	267.245	0.36144
		17802600	0.18072	0.73528	0.68235	1.1301	0.48733	0.40245	1.13916	0.45395	0.1545	0.06342	0.37336	0.81968	0.70333	267.29	0.36621
		17739100	0.21601	0.6175	0.56601	1.06287	0.42725	0.34428	1.15776	0.38147	0.13208	0.0639	0.43249	0.80967	0.71049	267.315	0.34094
		17675800	0.2203	0.4859	0.49734	0.96941	0.48399	0.29612	1.15919	0.32711	0.15926	0.08726	0.55075	0.77629	0.75483	267.381	0.3438
		17612700	0.21124	0.32425	0.47445	0.89931	0.57125	0.30804	1.08528	0.33283	0.22411	0.11349	0.6752	0.74387	0.8049	267.466	0.38147
		17549800	0.20313	0.175	0.43344	0.89312	0.61893	0.3233	0.9656	0.38433	0.26989	0.14591	0.73957	0.70715	0.83685	267.528	0.37909
		17487000	0.16546	0.13304	0.37289	0.92602	0.64564	0.33998	0.82493	0.45013	0.26512	0.144	0.77963	0.65422	0.81968	267.518	0.35048
		17424500	0.10824	0.22173	0.36812	0.96321	0.65756	0.35572	0.68092	0.56314	0.23413	0.08249	0.77677	0.6156	0.79155	267.428	0.30613
		17362200	0.07343	0.37003	0.41199	0.97656	0.64421	0.42582	0.58413	0.72813	0.26035	0.00191	0.7534	0.59509	0.72145	267.366	0.2737
		17300000	0.06104	0.50116	0.39387	0.96273	0.57745	0.51117	0.56505	0.8769	0.30756	-0.0658	0.66662	0.60558	0.66233	267.347	0.25845
		17238100	0.07629	0.63133	0.28515	0.92077	0.47302	0.51832	0.64659	0.96083	0.33522	-0.09394	0.53072	0.64993	0.65565	267.36	0.25749
		17176300	0.05245	0.73671	0.19264	0.86689	0.40245	0.47064	0.79298	0.96798	0.34571	-0.11206	0.39244	0.73004	0.69284	267.436	0.25892
		17114700	0.01192	0.76199	0.18406	0.80729	0.38481	0.41771	0.97799	0.91362	0.36335	-0.11206	0.28706	0.80347	0.78678	267.586	0.26751
		17053400	-0.00763	0.72384	0.21553	0.77629	0.38958	0.40054	1.15967	0.76962	0.33188	-0.08154	0.25845	0.84496	0.89407	267.745	0.29564
		16992200	-0.01001	0.65708	0.24939	0.77963	0.33188	0.39339	1.2989	0.56458	0.25129	-0.06056	0.33283	0.8812	1.0314	267.776	0.37861
		16931200	-0.03242	0.62752	0.34475	0.82254	0.20313	0.4034	1.40333	0.37575	0.1502	-0.10061	0.4859	0.94986	1.11818	267.696	0.50831
		16870400	-0.05245	0.5784	0.50688	0.87214	0.11778	0.43392	1.47438	0.24271	0.09108	-0.175	0.63133	0.9656	1.12104	267.584	0.66042
		16809800	0.00286	0.52738	0.69523	0.86927	0.103	0.47255	1.51396	0.14925	0.08965	-0.22173	0.73528	0.89931	1.13153	267.434	0.81635
		16749400	0.12827	0.54789	0.84448	0.79966	0.10729	0.46206	1.49441	0.10633	0.14925	-0.21362	0.76628	0.81301	1.16348	267.218	0.91887
		16689100	0.23174	0.61846	0.98848	0.6752	0.06008	0.4344	1.40762	0.08774	0.23508	-0.20266	0.72956	0.77438	1.18828	267.064	0.94938
		16629100	0.27847	0.68045	1.09005	0.56505	0.03958	0.43106	1.2598	0.10681	0.27466	-0.15831	0.62847	0.77152	1.11723	267.042	0.91362
		16569200	0.30279	0.64754	1.11246	0.49877	0.1235	0.47112	1.09386	0.15593	0.29469	-0.03481	0.54502	0.75436	1.01519	267.07	0.8316
		16509600	0.2985	0.58222	1.0438	0.47302	0.2532	0.525	0.94891	0.22793	0.29469	0.14305	0.52261	0.77486	0.9532	267.068	0.7081
		16450100	0.26274	0.54026	0.95272	0.47922	0.3624	0.55313	0.80824	0.28896	0.27609	0.25797	0.49925	0.85354	0.89455	267.038	0.59032
		16390800	0.19598	0.49639	0.89121	0.52786	0.42915	0.59462	0.68188	0.29707	0.22268	0.29421	0.44346	0.92459	0.81873	267.056	0.54312
		16331700	0.15974	0.49448	0.84734	0.58651	0.52166	0.61893	0.59795	0.28086	0.18835	0.3252	0.42391	0.89502	0.73719	267.052	0.59891
		16272800	0.15974	0.54598	0.83971	0.62895	0.61798	0.58699	0.60034	0.25511	0.19693	0.34142	0.5126	0.75817	0.71383	267.022	0.69332
		16214000	0.15974	0.65708	0.87738	0.62799	0.6671	0.47302	0.64135	0.19026	0.24462	0.30088	0.67425	0.60225	0.75245	266.951	0.7658
		16155500	0.16832	0.79393	0.95367	0.62084	0.64754	0.31853	0.62275	0.10824	0.32568	0.21648	0.81968	0.45633	0.77915	266.846	0.844
		16097100	0.19979	0.90408	0.96273	0.62704	0.54884	0.2141	0.56553	0.06771	0.40722	0.17214	0.94795	0.33855	0.80252	266.808	0.91171
		16038900	0.23031	0.95415	0.87595	0.65613	0.44489	0.19741	0.50449	0.08392	0.47874	0.18072	1.01519	0.24509	0.84066	266.901	0.9532
		15980900	0.18263	0.86641	0.70238	0.70953	0.34809	0.27323	0.49686	0.14782	0.51212	0.21124	0.97752	0.21362	0.90265	267.076	0.90408
		15923100	0.04864	0.669	0.5188	0.78678	0.30518	0.39387	0.52166	0.22888	0.54932	0.27037	0.80061	0.25606	0.97799	267.221	0.83351
		15865500	-0.05913	0.48685	0.3767	0.88263	0.28181	0.51355	0.54836	0.3252	0.53453	0.34714	0.56601	0.33951	1.03855	267.312	0.8235
		15808000	-0.11015	0.38242	0.30327	0.97704	0.26989	0.58556	0.58174	0.36955	0.45061	0.39768	0.38338	0.44489	1.12581	267.407	0.82684
		15750800	-0.1297	0.36383	0.34046	1.02901	0.29421	0.62037	0.59271	0.35191	0.39911	0.38052	0.28896	0.55933	1.21403	267.461	0.82445
		15693700	-0.13876	0.40054	0.44298	0.99802	0.37718	0.60797	0.6094	0.319	0.39482	0.30375	0.30947	0.64325	1.27554	267.388	0.80061
		15636800	-0.07677	0.53978	0.59795	0.93365	0.52261	0.57507	0.60606	0.30327	0.42629	0.20552	0.40627	0.70477	1.31655	267.299	0.81491
		15580000	0.05913	0.76199	0.72718	0.89788	0.64945	0.54312	0.55361	0.29945	0.41962	0.10633	0.54216	0.73767	1.32036	267.183	0.82827
		15523500	0.17214	0.91648	0.80252	0.90408	0.73767	0.53406	0.47445	0.33951	0.41914	0.05817	0.62418	0.7472	1.27172	267.055	0.79727
		15467100	0.21219	0.94891	0.7925	0.91314	0.76818	0.61607	0.41676	0.4406	0.45967	0.04435	0.62037	0.69857	1.16396	266.84	0.7782
		15410900	0.18597	0.88453	0.74482	0.91839	0.7844	0.7391	0.41294	0.54932	0.46062	0.05054	0.53501	0.57411	1.01995	266.574	0.75531
		15354900	0.14782	0.83351	0.71716	0.94223	0.79393	0.85354	0.39816	0.59748	0.39196	0.07439	0.44107	0.50306	0.92888	266.325	0.71144
		15299100	0.11253	0.79441	0.74196	0.97847	0.78344	0.85497	0.37289	0.59605	0.25272	0.09632	0.38624	0.46492	0.86832	266.137	0.63324
		15243400	0.12589	0.73624	0.79441	0.97752	0.72908	0.78583	0.38195	0.59843	0.12112	0.10061	0.35286	0.42057	0.83017	266.158	0.59271
		15188000	0.2017	0.69523	0.80442	0.93222	0.6156	0.73147	0.40293	0.57077	0.00954	0.04816	0.32663	0.34094	0.82207	266.407	0.60606
		15132700	0.33903	0.65899	0.77486	0.87023	0.52166	0.70429	0.39721	0.51165	-0.08869	0.01574	0.29564	0.29516	0.84496	266.801	0.62561
		15077600	0.47207	0.62895	0.67997	0.8316	0.46349	0.69904	0.36383	0.46873	-0.14687	0.06151	0.30661	0.30899	0.92173	267.215	0.60463
		15022600	0.54026	0.57411	0.52404	0.8297	0.41437	0.70572	0.38958	0.46921	-0.11349	0.12302	0.3314	0.30947	0.96321	267.57	0.61131
		14967800	0.54693	0.50211	0.3376	0.82731	0.36669	0.772	0.46015	0.48447	0.02575	0.16308	0.31424	0.31376	1.00756	267.75	0.65708
		14913200	0.48208	0.4406	0.19646	0.80824	0.33665	0.85068	0.51785	0.45156	0.16737	0.16737	0.29373	0.34857	1.0457	267.655	0.68283
		14858800	0.3705	0.41056	0.18024	0.78058	0.36097	0.916	0.56982	0.38719	0.24509	0.1874	0.32949	0.4406	1.0705	267.344	0.63992
		14804600	0.23079	0.41533	0.27084	0.77343	0.40436	0.93222	0.65804	0.33426	0.24605	0.19789	0.44918	0.56696	1.07574	267.044	0.55408
		14750500	0.15688	0.44155	0.40388	0.79966	0.46492	0.88596	0.79536	0.28086	0.2284	0.15593	0.53072	0.71192	1.05619	266.867	0.52404
		14696600	0.175	0.46396	0.56124	0.83256	0.52691	0.78535	0.9346	0.21791	0.21553	0.1111	0.56791	0.80347	1.04666	266.795	0.48876
		14642900	0.21267	0.51975	0.68855	0.88024	0.55838	0.70763	1.05476	0.13399	0.16928	0.10395	0.61893	0.82016	1.01089	266.839	0.46778
		14589300	0.22078	0.62084	0.75245	0.95177	0.54932	0.68521	1.15585	0.07868	0.13065	0.18406	0.70667	0.78201	0.96369	267.069	0.45395
		14535900	0.23794	0.74053	0.72193	1.03998	0.55265	0.67949	1.26076	0.07582	0.15116	0.2718	0.76532	0.70858	0.91314	267.344	0.46015
		14482700	0.28181	0.81205	0.64421	1.1034	0.57507	0.64135	1.32895	0.08726	0.28419	0.31185	0.78583	0.59605	0.87023	267.42	0.44584
		14429700	0.27609	0.83399	0.59271	1.11532	0.57459	0.59843	1.34468	0.12064	0.44155	0.33379	0.84305	0.45967	0.81873	267.279	0.36955
		14376800	0.20695	0.90075	0.58937	1.07241	0.525	0.58556	1.30033	0.17309	0.52404	0.37098	0.96893	0.38719	0.76628	267.102	0.29945
		14324100	0.15211	0.99611	0.63324	0.99754	0.44775	0.5784	1.23549	0.25034	0.54789	0.44441	1.09863	0.38385	0.72336	266.967	0.24652
		14271600	0.1502	1.05	0.72002	0.92268	0.42152	0.53024	1.17779	0.29087	0.56601	0.47922	1.17636	0.43583	0.669	266.81	0.2389
		14219200	0.14877	1.04952	0.82016	0.88167	0.41485	0.46921	1.13821	0.29421	0.53501	0.47255	1.22595	0.48351	0.63753	266.726	0.26798
		14167100	0.12779	1.10006	0.90075	0.85974	0.42534	0.48113	1.15013	0.29659	0.40579	0.45538	1.22356	0.51546	0.65374	266.846	0.30994
		14115000	0.10824	1.2002	0.93031	0.82159	0.43869	0.52691	1.1754	0.28419	0.22411	0.46396	1.1487	0.53644	0.73576	267.118	0.35524
		14063200	0.07963	1.21164	0.916	0.79918	0.43535	0.55552	1.18971	0.25463	0.05484	0.50783	0.97895	0.56791	0.83685	267.361	0.38815
		14011500	0.0391	1.12152	0.87357	0.82445	0.40627	0.48113	1.16491	0.21029	-0.03004	0.53978	0.76246	0.63133	0.89216	267.527	0.39434
		13960000	0.02766	1.03951	0.80633	0.88787	0.32711	0.37861	1.15395	0.22316	-0.08726	0.54073	0.54693	0.71239	0.947	267.609	0.3686
		13908600	0.04196	1.02234	0.74434	0.92077	0.28086	0.29278	1.14346	0.26321	-0.06104	0.50306	0.35906	0.81682	0.99325	267.627	0.34285
		13857500	0.04482	0.99468	0.68712	0.92745	0.26369	0.25558	1.10006	0.31376	0.0596	0.46825	0.26226	0.90027	1.02234	267.549	0.33426
		13806400	0.02766	0.89312	0.63229	0.94366	0.24557	0.29516	1.05286	0.38528	0.20933	0.41342	0.26083	0.97799	0.99373	267.413	0.36764
		13755600	0.0515	0.72241	0.59891	0.97847	0.2532	0.39864	1.02043	0.46349	0.3376	0.34809	0.31662	1.01471	0.92697	267.309	0.41294
		13704900	0.103	0.52547	0.60272	1.01185	0.31757	0.53787	1.01757	0.55265	0.37003	0.27752	0.39244	1.05333	0.91362	267.242	0.44775
		13654400	0.1235	0.33665	0.62227	1.0066	0.4797	0.71239	0.9656	0.59652	0.39244	0.25368	0.47064	1.05095	0.93889	267.299	0.43964
		13604000	0.08726	0.16308	0.63419	0.98085	0.6609	0.84209	0.88453	0.61321	0.40054	0.27466	0.51737	0.9985	0.98085	267.381	0.3767
		13553800	0.03433	0.03099	0.66423	0.93603	0.82588	0.84352	0.83065	0.58365	0.34761	0.27895	0.52023	0.92459	1.02425	267.418	0.31185
		13503800	0.02289	-0.01907	0.74244	0.88358	0.90599	0.70429	0.79489	0.51117	0.23317	0.27418	0.50735	0.83876	1.11151	267.321	0.27084
		13453900	0.04292	0.0701	0.81491	0.80633	0.90551	0.52357	0.77295	0.45919	0.12445	0.26035	0.5455	0.75626	1.22309	267.128	0.31185
		13404200	0.08106	0.22888	0.84209	0.70524	0.8831	0.40722	0.74005	0.40293	0.06199	0.24223	0.62561	0.64468	1.29604	266.95	0.4077
		13354700	0.11349	0.37575	0.8769	0.6218	0.83971	0.3109	0.73338	0.3705	0.01383	0.2079	0.70333	0.5641	1.2989	266.786	0.53692
		13305300	0.1502	0.48256	0.95272	0.59509	0.75769	0.28563	0.7329	0.34475	-0.06485	0.20027	0.76389	0.5393	1.2722	266.638	0.65613
		13256100	0.18787	0.58222	1.02234	0.60892	0.6237	0.37766	0.74339	0.40627	-0.13018	0.23317	0.79966	0.57602	1.24121	266.592	0.74339
		13207000	0.21982	0.69857	1.04666	0.65422	0.5126	0.5703	0.78297	0.55265	-0.12207	0.24796	0.85545	0.61512	1.15681	266.78	0.82111
		13158100	0.24319	0.8049	1.04094	0.73385	0.4611	0.75388	0.84496	0.67806	-0.02527	0.19836	0.88406	0.66185	1.05286	267.114	0.81253
		13109400	0.23508	0.93603	1.02425	0.81491	0.43297	0.90599	0.90313	0.73862	0.13638	0.12922	0.88024	0.72622	0.97084	267.429	0.74387
		13060800	0.21648	1.06907	0.96655	0.82588	0.40817	1.04666	0.95272	0.7472	0.28086	0.0782	0.85258	0.7782	0.93651	267.609	0.63753
		13012400	0.21124	1.17874	0.875	0.77581	0.33283	1.13773	0.97132	0.73004	0.40531	0.02193	0.80633	0.76342	0.91457	267.663	0.55981
		12964200	0.22697	1.21975	0.81587	0.74434	0.18501	1.12343	0.9203	0.63801	0.49829	-0.01383	0.72289	0.70381	0.87881	267.632	0.55599
		12916100	0.2284	1.19305	0.78678	0.76342	0.04005	1.03092	0.80538	0.50354	0.5374	0.00095	0.57888	0.65279	0.87929	267.478	0.57697
		12868100	0.18692	1.10245	0.77581	0.77009	-0.07677	0.95797	0.68855	0.44918	0.47398	0.06294	0.47016	0.59557	0.91887	267.349	0.60844
		12820300	0.14257	0.94795	0.77868	0.76723	-0.14591	0.92125	0.61321	0.51403	0.37527	0.11683	0.38576	0.48161	0.94891	267.278	0.60701
		12772700	0.12207	0.78297	0.78773	0.81587	-0.18263	0.87881	0.54312	0.60844	0.31662	0.12207	0.3233	0.3233	0.99039	267.25	0.59652
		12725200	0.11253	0.68474	0.78917	0.90313	-0.13256	0.80776	0.49019	0.68998	0.30041	0.07153	0.28753	0.24271	1.0252	267.221	0.64039
		12677900	0.08011	0.68474	0.77343	0.9861	0.01335	0.70524	0.47922	0.76485	0.25272	-0.01383	0.31805	0.26178	1.06525	267.196	0.72765
		12630800	0.0205	0.72622	0.78964	1.03378	0.15593	0.60272	0.54741	0.83303	0.16546	-0.10777	0.37336	0.3581	1.08767	267.291	0.76962
		12583800	-0.05102	0.75531	0.84066	1.08814	0.23031	0.48161	0.64611	0.7925	0.09823	-0.14925	0.319	0.46587	1.06812	267.333	0.71335
		12536900	-0.10538	0.74816	0.85688	1.15108	0.2389	0.34904	0.78249	0.67472	0.0782	-0.17452	0.18549	0.54646	1.01185	267.234	0.6485
		12490200	-0.14687	0.74148	0.83637	1.18971	0.20409	0.26369	0.95177	0.54836	0.09537	-0.18167	0.05436	0.66662	0.91743	267.109	0.61417
		12443700	-0.16546	0.7596	0.80538	1.18589	0.15402	0.27895	1.13821	0.44441	0.12922	-0.15831	0.02003	0.74959	0.86451	267.118	0.56648
		12397300	-0.17166	0.79584	0.78726	1.12772	0.09489	0.46253	1.27363	0.32091	0.18501	-0.13733	0.08011	0.79489	0.8564	267.183	0.43297
		12351100	-0.17166	0.83494	0.76437	1.07145	0.06819	0.76962	1.32751	0.15497	0.2532	-0.15163	0.18835	0.75388	0.84925	267.057	0.32663
		12305000	-0.12922	0.88024	0.70715	1.04523	0.08821	1.10245	1.33133	0.02289	0.2923	-0.22221	0.3438	0.70429	0.84639	266.846	0.36764
		12259100	-0.08917	0.95034	0.65804	1.00374	0.15116	1.34706	1.28508	-0.05054	0.25225	-0.24939	0.52595	0.67854	0.90837	266.773	0.50354
		12213300	-0.0701	0.99564	0.64039	0.94891	0.25272	1.45578	1.23882	-0.04339	0.15736	-0.26083	0.70477	0.61274	0.99754	266.872	0.6299
		12167700	-0.0577	0.99897	0.6566	0.90742	0.34809	1.44196	1.17445	0.01526	0.05388	-0.247	0.80252	0.50306	1.03378	266.981	0.66805
		12122200	0.01001	0.97561	0.66996	0.93222	0.43058	1.30939	1.11961	0.09394	0.00572	-0.22364	0.81158	0.32616	0.99516	267.046	0.70381
		12076900	0.12827	0.9594	0.669	0.95844	0.46921	1.09911	1.03855	0.19217	0.02909	-0.19407	0.80013	0.16832	0.96416	267.182	0.73433
		12031700	0.22507	0.93746	0.69761	0.97561	0.51975	0.88882	0.95654	0.28467	0.11969	-0.17548	0.85354	0.06676	0.97132	267.387	0.70238
		11986700	0.28419	0.89169	0.77534	1.01757	0.5722	0.75483	0.88263	0.37956	0.24796	-0.18597	0.96846	0.06676	0.98991	267.532	0.57268
		11941800	0.34142	0.86021	0.85306	1.07908	0.60844	0.69952	0.79536	0.42391	0.33092	-0.15163	1.06525	0.12827	1.02568	267.465	0.453
		11897100	0.3624	0.83876	0.87738	1.07431	0.60701	0.70524	0.68712	0.41723	0.36669	-0.07963	1.10674	0.19741	1.06192	267.245	0.43869
		11852600	0.34285	0.78964	0.85497	0.99564	0.5908	0.72765	0.59462	0.39148	0.37193	0.01955	1.0376	0.24891	1.10102	267.056	0.49019
		11808100	0.26321	0.67711	0.79107	0.88596	0.59605	0.72289	0.55552	0.38385	0.35763	0.15354	0.91124	0.29802	1.10054	266.875	0.52261
		11763900	0.15116	0.58794	0.70858	0.78249	0.597	0.65517	0.53406	0.3953	0.33283	0.26608	0.741	0.33855	1.05429	266.709	0.5374
		11719700	0.05293	0.58746	0.61369	0.71144	0.62895	0.55838	0.51737	0.35334	0.31519	0.35048	0.59557	0.3314	0.98276	266.603	0.57364
		11675800	-0.02718	0.65708	0.56362	0.67139	0.66662	0.51308	0.52214	0.27704	0.32997	0.39864	0.49019	0.30565	0.90933	266.684	0.59843
		11631900	-0.07629	0.71621	0.597	0.70715	0.68426	0.53358	0.5846	0.25225	0.32282	0.42677	0.41342	0.32997	0.85878	266.898	0.59652
		11588200	-0.16928	0.74673	0.71001	0.77677	0.67186	0.59938	0.65613	0.29898	0.27514	0.44489	0.40865	0.45443	0.80585	267.042	0.61178
		11544700	-0.24462	0.81635	0.83256	0.87976	0.67663	0.71192	0.68712	0.34714	0.20742	0.4468	0.46253	0.59032	0.74673	267.179	0.67616
		11501300	-0.24271	0.89693	0.93269	0.9675	0.73862	0.87214	0.66519	0.35954	0.18454	0.49591	0.56076	0.68569	0.70715	267.258	0.74148
		11458100	-0.1688	0.92506	1.00136	0.94843	0.73433	1.04427	0.62037	0.39434	0.19407	0.52786	0.62323	0.79203	0.70286	267.292	0.77295
		11415000	-0.08869	0.85926	1.06192	0.84591	0.64325	1.11866	0.6094	0.43964	0.23699	0.45252	0.64325	0.916	0.71001	267.19	0.76294
		11372000	-0.04816	0.75769	1.09911	0.741	0.51928	1.09625	0.63086	0.45347	0.29612	0.31853	0.70524	0.99516	0.71764	267.019	0.70047
		11329200	0.00525	0.69284	1.06192	0.68092	0.42868	1.02711	0.68045	0.46492	0.38004	0.21315	0.82493	0.96655	0.72622	266.886	0.5703
		11286500	0.0658	0.66042	0.9799	0.62943	0.35286	0.94748	0.74148	0.49591	0.45681	0.18167	0.93317	0.90122	0.7472	266.84	0.42915
		11244000	0.09584	0.66566	0.85926	0.58031	0.24986	0.87404	0.81635	0.50831	0.47874	0.1421	0.93699	0.83876	0.75245	266.936	0.33426
		11201600	0.08059	0.74816	0.78964	0.6485	0.1936	0.81873	0.90885	0.46921	0.44203	0.08488	0.86069	0.74768	0.73051	267.052	0.26035
		11159400	0.05293	0.87929	0.75293	0.81825	0.1955	0.82827	0.9675	0.44441	0.34714	0.08297	0.77438	0.57793	0.72765	267.156	0.21458
		11117300	0.06008	1.04904	0.72622	0.98181	0.22745	0.8502	0.99325	0.41914	0.24605	0.13828	0.71144	0.40102	0.76723	267.239	0.19026
		11075300	0.08106	1.12247	0.69618	1.07574	0.26941	0.85926	0.97322	0.32711	0.15545	0.19407	0.68188	0.29993	0.84639	267.335	0.18835
		11033500	0.0782	1.09482	0.71096	1.11294	0.34666	0.80538	0.95272	0.20647	0.09203	0.23079	0.69904	0.27084	0.95224	267.361	0.1874
		10991900	0.06819	0.98276	0.77868	1.14155	0.46015	0.70286	0.95081	0.17548	0.0701	0.26989	0.76866	0.2656	1.06573	267.166	0.18597
		10950300	0.04911	0.84543	0.85402	1.12152	0.52977	0.58126	0.94938	0.22936	0.07725	0.3438	0.83351	0.24652	1.14298	266.939	0.2284
		10908900	0.03862	0.74244	0.91219	1.05572	0.52261	0.46635	0.91505	0.29469	0.16737	0.42772	0.85545	0.27657	1.11628	266.794	0.27561
		10867700	0.00525	0.62561	0.97179	0.95415	0.46682	0.41342	0.85354	0.34618	0.29421	0.42629	0.80442	0.34714	0.9861	266.795	0.33283
		10826600	-0.02146	0.56601	1.07718	0.85306	0.42057	0.39053	0.82064	0.44584	0.39864	0.35763	0.69332	0.42772	0.84448	266.806	0.38004
		10785600	-0.01621	0.55695	1.16825	0.78487	0.40436	0.44823	0.82254	0.5517	0.47445	0.23031	0.58603	0.48447	0.73147	266.775	0.44155
		10744800	0.01764	0.58413	1.2207	0.75388	0.40627	0.55218	0.80633	0.57411	0.48876	0.11921	0.51689	0.52452	0.67282	266.893	0.48018
		10704100	0.06866	0.6156	1.21069	0.77295	0.45443	0.66853	0.74339	0.54455	0.48208	0.04864	0.49925	0.53787	0.65279	267.11	0.49973
		10663500	0.08583	0.62895	1.14012	0.85306	0.54312	0.77009	0.66662	0.52786	0.43631	0.0248	0.51975	0.52834	0.69427	267.367	0.51069
		10623100	0.09012	0.66471	0.99754	0.9923	0.65136	0.81301	0.63133	0.53167	0.42009	0.0701	0.56314	0.51117	0.75102	267.499	0.52023
		10582800	0.08726	0.70524	0.81539	1.12772	0.73433	0.83399	0.62275	0.49019	0.44012	0.1502	0.63992	0.5455	0.79203	267.572	0.53644
		10542700	0.08106	0.78392	0.7	1.20974	0.73147	0.83494	0.61083	0.40483	0.46396	0.23603	0.67854	0.62799	0.78917	267.664	0.54741
		10502700	0.06962	0.87833	0.69141	1.24264	0.63419	0.85258	0.62513	0.37003	0.5002	0.31376	0.65088	0.66662	0.76771	267.707	0.60511
		10462800	0.03672	0.91314	0.73242	1.25694	0.47064	0.87118	0.69523	0.38004	0.54359	0.36621	0.61131	0.6609	0.741	267.605	0.66853
		10423100	0.0186	0.87881	0.81253	1.20306	0.30804	0.83065	0.81682	0.36526	0.51594	0.31614	0.6175	0.64659	0.72002	267.3	0.69618
		10383500	0.03815	0.83113	0.92173	1.07861	0.20266	0.75531	0.92936	0.30565	0.39864	0.18597	0.70286	0.68426	0.74768	266.985	0.66996
		10344000	0.08297	0.87261	1.02854	0.9532	0.17452	0.68331	1.02377	0.23937	0.26083	0.02384	0.77009	0.69714	0.78201	266.755	0.63944
		10304700	0.13733	0.94652	1.0767	0.87595	0.24033	0.61035	1.11151	0.2346	0.16451	-0.0639	0.78392	0.61464	0.81301	266.602	0.60749
		10265500	0.17118	0.95129	1.0643	0.83494	0.35	0.54836	1.16396	0.26989	0.09441	-0.12016	0.7596	0.53215	0.81015	266.492	0.51022
		10226400	0.21124	0.88644	1.08767	0.81062	0.45872	0.50879	1.16825	0.27704	0.0062	-0.18358	0.772	0.51928	0.81301	266.438	0.39721
		10187500	0.23985	0.8564	1.12057	0.83733	0.53883	0.54836	1.12295	0.247	-0.01955	-0.19741	0.81539	0.59271	0.81968	266.568	0.37527
		10148700	0.22745	0.86069	1.16158	0.90218	0.5722	0.61703	1.03807	0.22364	0.05531	-0.15926	0.82302	0.64611	0.8111	266.844	0.43535
		10110000	0.19932	0.79298	1.20306	0.96846	0.51212	0.65422	0.92936	0.27895	0.19741	-0.08154	0.75674	0.62656	0.80585	267.158	0.50974
		10071500	0.1893	0.61846	1.24693	1.02234	0.39244	0.63753	0.83733	0.35095	0.33522	-0.04435	0.69427	0.60415	0.82397	267.41	0.55265
		10033100	0.19407	0.47779	1.29557	1.05286	0.30518	0.60415	0.79203	0.33236	0.44155	-0.06151	0.72432	0.62275	0.85402	267.575	0.59462
		9994810	0.17405	0.43249	1.2908	1.02472	0.29516	0.5703	0.76151	0.27704	0.49686	-0.10252	0.79298	0.71812	0.8812	267.674	0.60558
		9956670	0.13971	0.42629	1.26028	0.97847	0.31042	0.56458	0.72861	0.27752	0.51355	-0.12064	0.82445	0.79823	0.90408	267.695	0.58603
		9918660	0.15593	0.43201	1.21832	0.9799	0.31424	0.59891	0.71716	0.34618	0.49162	-0.10109	0.76294	0.84686	0.92268	267.591	0.57888
		9880790	0.20981	0.47636	1.18828	1.03903	0.33855	0.68569	0.75293	0.37289	0.45824	-0.08821	0.71955	0.91791	0.93317	267.456	0.58985
		9843040	0.25845	0.61035	1.14918	1.11103	0.34857	0.7658	0.83303	0.34237	0.40674	-0.11539	0.68617	0.98085	0.92745	267.375	0.61417
		9805420	0.26464	0.78297	1.0848	1.15395	0.29278	0.79918	0.92649	0.34809	0.34809	-0.08297	0.66805	0.9737	0.95034	267.29	0.64898
		9767930	0.25129	0.9532	1.0004	1.19495	0.16737	0.80252	1.03045	0.37861	0.33331	0.02956	0.65613	0.82302	0.99564	267.242	0.73338
		9730580	0.2389	1.03855	0.90408	1.21546	0.06151	0.76199	1.11055	0.37861	0.3624	0.1297	0.6566	0.64993	1.04189	267.221	0.83303
		9693350	0.18358	0.98515	0.79727	1.21689	0.00477	0.69761	1.15538	0.319	0.39911	0.14019	0.70763	0.54646	1.06573	267.203	0.9017
		9656240	0.08297	0.84257	0.67568	1.19734	0.00334	0.61703	1.13773	0.25606	0.38242	0.10252	0.7863	0.54264	1.08814	267.14	0.93365
		9619270	-0.04196	0.65994	0.59462	1.14632	0.02527	0.6299	1.03378	0.20885	0.3829	0.07391	0.89884	0.57459	1.11866	267.047	0.93126
		9582420	-0.13208	0.5064	0.55361	1.06335	0.09298	0.72098	0.88501	0.13924	0.43821	-0.00095	0.97513	0.60844	1.12009	267.091	0.92793
		9545700	-0.15545	0.37479	0.5641	0.94318	0.19073	0.84925	0.72336	0.07486	0.53215	-0.13542	0.95749	0.66805	1.07908	267.186	0.90694
		9509110	-0.1092	0.31376	0.63944	0.83828	0.3109	0.95272	0.57745	0.03624	0.5722	-0.2079	0.91791	0.75817	0.99134	267.212	0.85163
		9472650	-0.03099	0.32711	0.74482	0.78344	0.42057	1.03092	0.44775	0.0329	0.52071	-0.15259	0.86212	0.80729	0.91743	267.26	0.79489
		9436300	0.03958	0.38481	0.86832	0.77152	0.51737	1.05715	0.39005	0.03004	0.41771	-0.03099	0.77772	0.74768	0.87118	267.325	0.73338
		9400090	0.06247	0.46396	0.94271	0.80585	0.60844	1.00994	0.45586	0.0062	0.3233	0.04339	0.64468	0.64707	0.86689	267.422	0.69284
		9364000	0.07248	0.52929	0.98085	0.87118	0.66233	0.90599	0.597	0.03386	0.22125	0.05054	0.51212	0.58842	0.86164	267.404	0.64087
		9328040	0.04864	0.60368	0.97799	0.98276	0.65947	0.78154	0.74339	0.10824	0.14257	0.06151	0.44775	0.60844	0.85306	267.274	0.61321
		9292200	-0.00525	0.64945	0.90694	1.08719	0.58556	0.68188	0.8707	0.20647	0.11349	0.07677	0.42963	0.62704	0.87214	267.171	0.62799
		9256480	-0.0515	0.69904	0.83923	1.12629	0.52547	0.57077	0.96083	0.30231	0.15783	0.05293	0.47112	0.66042	0.92173	267.062	0.6485
		9220890	-0.07391	0.77009	0.79203	1.12152	0.48685	0.46778	0.97036	0.41676	0.24796	0.01049	0.56934	0.69809	0.96512	266.944	0.67902
		9185420	-0.04339	0.82254	0.78583	1.12104	0.43488	0.33092	0.89073	0.58413	0.31853	-0.00143	0.70667	0.76056	0.96369	266.786	0.669
		9150080	-0.01764	0.81015	0.76103	1.16062	0.36573	0.22602	0.76866	0.72145	0.35667	0.04864	0.82731	0.87023	0.95367	266.666	0.64087
		9114850	0.01383	0.72765	0.74959	1.19781	0.33379	0.17977	0.69094	0.82541	0.37193	0.07153	0.93508	0.97704	0.95415	266.632	0.57983
		9079750	0.05054	0.69189	0.78011	1.20831	0.38052	0.20695	0.65613	0.89455	0.33569	0.02718	1.0128	1.04475	0.96798	266.614	0.48494
		9044770	0.08392	0.70333	0.8049	1.20831	0.46778	0.30661	0.67377	0.92602	0.28944	-0.03815	1.08194	1.04475	0.99421	266.579	0.41533
		9009920	0.11349	0.69666	0.77581	1.20115	0.51403	0.45729	0.75912	0.89216	0.25368	-0.08535	1.11151	1.01566	1.03188	266.576	0.38195
		8975180	0.12636	0.67234	0.73624	1.18542	0.52929	0.61655	0.89741	0.80776	0.26846	-0.06008	1.10817	0.99468	1.06668	266.675	0.4158
		8940570	0.1502	0.71621	0.76914	1.1611	0.51022	0.70763	1.03617	0.70906	0.38767	-0.00095	1.11675	0.92554	1.09482	266.858	0.48923
		8906080	0.1688	0.83876	0.8564	1.13583	0.45872	0.70095	1.1096	0.61655	0.53358	0.10395	1.10674	0.8111	1.0972	267.025	0.56314
		8871700	0.15974	0.93794	0.94891	1.10579	0.39434	0.62656	1.15871	0.52309	0.73195	0.2079	1.06287	0.70286	1.07193	267.143	0.65947
		8837450	0.12589	0.95129	1.01852	1.06096	0.34237	0.54169	1.18637	0.4406	0.91124	0.28706	0.9532	0.65041	1.00327	267.245	0.71764
		8803320	0.08249	0.90408	1.09529	1.0314	0.33092	0.45443	1.19543	0.39291	1.0705	0.30184	0.8626	0.69046	0.92936	267.288	0.7453
		8769300	0.05531	0.85497	1.11151	0.99564	0.34666	0.42105	1.1549	0.38147	1.15252	0.23937	0.81539	0.75722	0.87118	267.128	0.73195
		8735410	0.02623	0.81968	1.04952	0.96512	0.38195	0.4344	1.11008	0.38719	1.07956	0.14257	0.77152	0.84114	0.79966	266.774	0.69904
		8701630	0.04768	0.78106	0.91124	0.92506	0.42963	0.46921	1.06049	0.36907	0.90647	0.03815	0.70524	0.98372	0.74577	266.423	0.67329
		8667970	0.11826	0.69523	0.78392	0.90647	0.43774	0.50116	1.02139	0.34714	0.65517	-0.02909	0.6671	1.1301	0.72765	266.219	0.64611
		8634430	0.20552	0.59223	0.73576	0.92506	0.41246	0.54121	1.0066	0.3829	0.43488	-0.04959	0.71764	1.24216	0.7472	266.13	0.62609
		8601000	0.26703	0.50831	0.70906	0.96083	0.3891	0.63133	1.01614	0.47016	0.25368	-0.00286	0.76628	1.28078	0.75579	266.174	0.58079
		8567700	0.31805	0.43917	0.69952	1.01852	0.41008	0.75531	1.05906	0.52357	0.12016	0.08488	0.7453	1.2908	0.77105	266.418	0.55075
		8534510	0.35906	0.33712	0.67377	1.04523	0.4797	0.86021	1.08624	0.5784	0.0701	0.15163	0.67711	1.25122	0.84162	266.802	0.55313
		8501440	0.3314	0.22888	0.65613	1.05286	0.53453	0.9408	1.10579	0.64564	0.03958	0.17834	0.67043	1.11341	0.93222	267.195	0.57983
		8468480	0.25463	0.20933	0.60511	1.02758	0.55218	0.95797	1.10817	0.71239	0.02575	0.15497	0.70953	0.9532	0.98372	267.455	0.56791
		8435640	0.17929	0.27132	0.50211	0.98705	0.50879	0.91791	1.12391	0.65422	-0.01049	0.09966	0.73862	0.85211	0.99516	267.604	0.5374
		8402910	0.144	0.41342	0.41294	0.92602	0.39387	0.78678	1.12057	0.49639	-0.03481	0.02623	0.7534	0.79727	1.03235	267.601	0.55552
		8370300	0.10061	0.58794	0.39911	0.84782	0.20742	0.62275	1.05333	0.3686	-0.01001	-0.05531	0.74387	0.77724	1.06621	267.454	0.58746
		8337800	0.08774	0.78344	0.45681	0.7925	-0.0124	0.47302	0.94843	0.26751	0.03242	-0.06819	0.72384	0.78535	1.05381	267.279	0.56362
		8305420	0.10538	0.94604	0.5641	0.79775	-0.16212	0.3686	0.90694	0.19598	0.13065	-0.02098	0.69094	0.79441	1.01757	267.125	0.45586
		8273150	0.09871	0.98133	0.68426	0.86451	-0.1955	0.3171	0.96083	0.1483	0.23365	0.06771	0.66996	0.74911	1.02377	267.088	0.3686
		8241000	0.0186	0.90981	0.77486	0.94366	-0.15545	0.29898	1.01423	0.20695	0.30708	0.15831	0.62895	0.63705	1.07384	267.115	0.34237
		8208960	-0.1049	0.77152	0.81873	1.00565	-0.09775	0.32425	1.05286	0.34571	0.36049	0.28229	0.59795	0.56458	1.06144	267.215	0.34475
		8177030	-0.17977	0.62418	0.76342	1.07098	-0.03433	0.30756	1.0581	0.49353	0.36287	0.43249	0.67949	0.52214	0.9923	267.339	0.37718
		8145220	-0.21315	0.49496	0.66662	1.16682	0.03719	0.24319	1.05715	0.65279	0.35429	0.53787	0.80729	0.51928	0.89598	267.45	0.43964
		8113510	-0.20838	0.38481	0.54836	1.24884	0.10777	0.144	0.98276	0.7534	0.28563	0.5517	0.86451	0.57793	0.80013	267.536	0.55933
		8081920	-0.13685	0.34714	0.43583	1.27745	0.13494	0.09727	0.85783	0.79012	0.20361	0.48971	0.80824	0.71335	0.69189	267.487	0.66805
		8050440	-0.01383	0.3891	0.34428	1.24741	0.12445	0.11635	0.76056	0.74291	0.14305	0.43678	0.7329	0.87452	0.60558	267.34	0.7782
		8019080	0.11873	0.45013	0.31042	1.21927	0.1483	0.19264	0.69618	0.64707	0.08011	0.38052	0.62323	0.95749	0.58937	267.153	0.88453
		7987820	0.21982	0.52166	0.37575	1.23501	0.2408	0.28801	0.68903	0.49591	0.02718	0.29373	0.44203	0.97084	0.62132	267.049	0.94795
		7956670	0.30231	0.55742	0.48018	1.24598	0.39482	0.41342	0.74816	0.26703	-0.03386	0.14067	0.30899	0.97322	0.68426	267.026	0.97036
		7925640	0.38004	0.55981	0.53453	1.21164	0.48733	0.52643	0.89741	0.0658	-0.06485	0.00525	0.29659	1.00374	0.7453	267.044	0.92745
		7894710	0.45347	0.54932	0.52023	1.16396	0.50926	0.59891	1.06335	-0.06485	-0.02861	-0.03481	0.40007	1.05524	0.82064	267.15	0.89359
		7863900	0.51689	0.53024	0.52834	1.14679	0.48208	0.61226	1.15347	-0.07343	0.04816	-0.03672	0.50354	1.07813	0.86832	267.351	0.84019
		7833190	0.54312	0.53406	0.54455	1.14202	0.41819	0.55647	1.11055	-0.01144	0.11396	-0.07153	0.62275	1.08814	0.91505	267.579	0.76008
		7802590	0.5002	0.53692	0.57507	1.0705	0.31137	0.52166	1.02043	0.11063	0.15211	-0.14162	0.73528	1.06573	0.97132	267.716	0.67139
		7772100	0.41246	0.56791	0.5765	0.95177	0.18167	0.48161	0.93889	0.23603	0.17548	-0.14877	0.77724	0.99611	1.04189	267.718	0.62275
		7741720	0.31137	0.6609	0.58603	0.85735	0.11349	0.46158	0.85688	0.35048	0.24462	-0.07629	0.74959	0.85497	1.09529	267.703	0.6814
		7711450	0.22268	0.76818	0.63562	0.8297	0.06294	0.49639	0.76866	0.41342	0.3109	0.00381	0.68998	0.71526	1.0767	267.715	0.78297
		7681290	0.15259	0.8707	0.68426	0.85545	0.02098	0.59223	0.73814	0.38004	0.33617	0.07725	0.64421	0.65374	1.01376	267.707	0.88692
		7651230	0.11826	0.91362	0.74816	0.87643	-0.0205	0.73147	0.85592	0.29707	0.40102	0.15736	0.58794	0.62132	0.93269	267.609	0.96607
		7621280	0.1111	0.90694	0.75483	0.89788	0.00286	0.84352	1.03092	0.21744	0.4921	0.29325	0.53072	0.59509	0.87833	267.515	1.04427
		7591440	0.12398	0.85211	0.73814	0.91267	0.04435	0.95558	1.12915	0.20552	0.62084	0.4015	0.49353	0.57602	0.82064	267.454	1.09529
		7561700	0.15879	0.74387	0.68188	0.94843	0.02956	1.091	1.15824	0.22697	0.68665	0.39339	0.47636	0.61417	0.78249	267.373	1.08528
		7532070	0.1936	0.669	0.61178	0.95844	-0.00381	1.15156	1.14775	0.30375	0.70238	0.27037	0.44775	0.6361	0.78773	267.188	0.99945
		7502540	0.21505	0.64898	0.56314	0.94175	-0.03386	1.11628	1.08337	0.4077	0.75245	0.10633	0.43631	0.60272	0.81158	266.977	0.875
		7473120	0.22268	0.67854	0.55504	0.95034	-0.01383	0.99659	0.92936	0.51546	0.7925	0.01287	0.47302	0.57173	0.84782	266.849	0.78249
		7443810	0.23651	0.67711	0.63515	0.99373	0.01335	0.86737	0.76771	0.56887	0.81348	-0.06914	0.54073	0.58079	0.86403	266.726	0.70953
		7414600	0.22078	0.6361	0.77343	1.03903	0.01669	0.76246	0.70858	0.55552	0.74053	-0.07725	0.62752	0.62466	0.89693	266.663	0.64802
		7385490	0.16832	0.63896	0.94318	1.02329	0.06056	0.68331	0.74434	0.49353	0.61512	0.01001	0.72145	0.64659	0.93365	266.673	0.57745
		7356490	0.09966	0.64707	1.08814	0.96607	0.13685	0.62752	0.82684	0.39959	0.46253	0.21696	0.83017	0.66471	0.99516	266.836	0.58126
		7327590	0.09346	0.61417	1.13869	0.91314	0.2594	0.60844	0.94128	0.34714	0.26178	0.44632	0.91791	0.67806	1.09196	267.095	0.61989
		7298800	0.14973	0.54884	1.07527	0.84925	0.3376	0.64516	1.08194	0.3438	0.04864	0.53835	0.96512	0.69666	1.15108	267.345	0.65136
		7270110	0.247	0.5188	0.93555	0.79679	0.36955	0.73528	1.19066	0.38958	-0.15879	0.52881	0.98276	0.71907	1.12581	267.56	0.65851
		7241520	0.34761	0.56505	0.79393	0.77391	0.43249	0.81444	1.22547	0.44775	-0.31519	0.44346	0.98181	0.73051	1.04284	267.587	0.69857
		7213030	0.4096	0.57793	0.71287	0.80061	0.53549	0.88406	1.18351	0.49257	-0.39291	0.34618	0.94604	0.70143	0.95272	267.528	0.76485
		7184650	0.45681	0.53549	0.69094	0.86451	0.65613	0.99993	1.13821	0.55552	-0.3376	0.23174	0.84591	0.63848	0.86975	267.374	0.77581
		7156370	0.48923	0.50211	0.73338	0.92697	0.73051	1.13392	1.10149	0.61655	-0.18549	0.1111	0.71526	0.5827	0.76771	267.182	0.74625
		7128190	0.48113	0.54789	0.80824	0.99421	0.76628	1.19829	1.09434	0.63038	-0.01478	0.0391	0.60606	0.55456	0.67377	266.974	0.68903
		7100110	0.42582	0.69761	0.88263	1.02425	0.75626	1.14822	1.13058	0.59319	0.12112	0.02384	0.58126	0.54455	0.65279	266.773	0.63753
		7072130	0.34142	0.85926	0.96512	1.00374	0.72098	1.06716	1.194	0.57173	0.26989	0.07534	0.5722	0.52071	0.68903	266.714	0.56314
		7044260	0.2861	0.99659	1.05381	0.91791	0.64754	0.92459	1.266	0.6299	0.45729	0.1564	0.54884	0.51308	0.75531	266.702	0.5002
		7016480	0.24223	1.09911	1.14059	0.80299	0.56219	0.71812	1.30081	0.72813	0.58651	0.25129	0.54264	0.48542	0.8049	266.809	0.47064
		6988800	0.1936	1.15347	1.18494	0.67616	0.48399	0.51117	1.30796	0.76437	0.64182	0.3438	0.56696	0.43249	0.83876	266.976	0.48399
		6961230	0.18167	1.11723	1.17159	0.56219	0.4425	0.46301	1.28651	0.74959	0.62895	0.42677	0.60177	0.34332	0.88596	267.163	0.50116
		6933750	0.18597	0.95797	1.14918	0.4859	0.4282	0.56028	1.2455	0.7205	0.57697	0.46587	0.56171	0.29469	0.91982	267.356	0.51641
		6906370	0.18072	0.7267	1.10817	0.46206	0.40054	0.65374	1.18351	0.73528	0.46301	0.3953	0.48208	0.34904	0.94938	267.533	0.52786
		6879090	0.16975	0.5374	1.04189	0.50592	0.34618	0.67854	1.08385	0.72908	0.29087	0.24271	0.4015	0.46206	0.99277	267.659	0.55313
		6851910	0.18787	0.42486	0.92888	0.60701	0.26751	0.68521	0.96369	0.67234	0.14353	0.0577	0.40197	0.63133	1.05762	267.604	0.59748
		6824830	0.20981	0.38815	0.79298	0.741	0.16689	0.68569	0.85688	0.64802	0.07296	-0.11635	0.47255	0.82684	1.13964	267.368	0.63944
		6797850	0.20647	0.37384	0.67425	0.8378	0.10395	0.65565	0.79966	0.68045	0.05054	-0.2594	0.55456	1.01948	1.21498	267.104	0.70763
		6770960	0.21553	0.35572	0.53787	0.90504	0.11206	0.57745	0.77248	0.73719	0.07439	-0.33569	0.59271	1.09339	1.31798	266.939	0.78011
		6744170	0.26941	0.35572	0.40817	0.96321	0.15783	0.52929	0.72956	0.70524	0.14353	-0.30899	0.59319	1.04332	1.39523	266.88	0.83447
		6717480	0.30661	0.3767	0.31805	1.02568	0.19789	0.52261	0.69427	0.63801	0.21362	-0.21935	0.62513	0.9613	1.39618	266.859	0.844
		6690880	0.25988	0.43106	0.32663	1.02997	0.26941	0.49305	0.70238	0.56171	0.21839	-0.18454	0.6485	0.91219	1.3113	266.87	0.79966
		6664380	0.17357	0.46062	0.43058	0.98562	0.40722	0.4344	0.72002	0.453	0.13828	-0.19312	0.62084	0.88167	1.21355	266.967	0.69857
		6637980	0.10586	0.4859	0.59986	0.94461	0.54264	0.37813	0.70858	0.32282	0.03386	-0.20695	0.5188	0.82922	1.13058	267.12	0.55504
		6611670	0.0639	0.54026	0.76818	0.90742	0.60558	0.40007	0.67329	0.20981	-0.06056	-0.17214	0.47112	0.8049	1.04237	267.199	0.42343
		6585460	0.02241	0.59509	0.88978	0.87738	0.63515	0.4406	0.68855	0.19503	-0.1545	-0.12922	0.53501	0.78869	0.97275	267.187	0.37098
		6559340	-0.00715	0.60844	0.93365	0.83399	0.71001	0.525	0.73767	0.21553	-0.21648	-0.11635	0.65804	0.78058	0.95177	267.156	0.39625
		6533320	0.00191	0.59366	0.92411	0.82684	0.79727	0.64898	0.75674	0.25272	-0.23556	-0.08106	0.70429	0.73814	0.98228	267.165	0.45967
		6507390	0.01717	0.58079	0.91505	0.83017	0.83971	0.79632	0.75436	0.29182	-0.21172	-0.01812	0.68712	0.70429	1.00994	267.189	0.54455
		6481560	0.00477	0.57507	0.89836	0.83303	0.83351	0.85068	0.7534	0.35191	-0.1688	0.04673	0.71096	0.74244	1.00756	267.221	0.59032
		6455820	-0.02527	0.54121	0.89645	0.81635	0.81873	0.77581	0.78249	0.42248	-0.12684	0.05245	0.81015	0.80585	0.98372	267.265	0.60987
		6430170	-0.04196	0.51451	0.89884	0.82016	0.80919	0.68283	0.8564	0.44203	-0.10967	0.02623	0.91934	0.85688	0.96989	267.257	0.59748
		6404620	-0.04768	0.50163	0.89979	0.88549	0.76199	0.63276	0.97275	0.44107	-0.09727	0.02193	0.97132	0.85878	0.98181	267.149	0.59366
		6379160	-0.05674	0.49162	0.86212	1.00756	0.66853	0.62609	1.08719	0.44584	-0.04578	0.07868	0.9861	0.8378	1.04809	267.037	0.59509
		6353790	-0.09727	0.4921	0.79918	1.14632	0.57316	0.62895	1.1487	0.51117	0.04005	0.12875	0.99945	0.74959	1.12581	266.978	0.60606
		6328520	-0.16165	0.5064	0.72384	1.25694	0.51689	0.62656	1.16634	0.5722	0.12445	0.17786	1.05095	0.56553	1.18065	266.988	0.67043
		6303340	-0.25749	0.55265	0.6566	1.33753	0.49067	0.63944	1.15395	0.60511	0.14782	0.2141	1.08337	0.36144	1.20211	266.974	0.75865
		6278250	-0.34046	0.60368	0.55075	1.36423	0.44584	0.63038	1.06812	0.63658	0.15259	0.24366	1.07718	0.24557	1.18446	266.916	0.83208
		6253250	-0.40007	0.61035	0.44966	1.31226	0.38624	0.65565	0.93031	0.68951	0.14257	0.24557	1.05095	0.2141	1.122	266.869	0.82731
		6228350	-0.44012	0.58413	0.4015	1.1878	0.34761	0.67997	0.82731	0.76532	0.13828	0.16451	1.0891	0.22507	1.01376	266.82	0.79155
		6203530	-0.43678	0.54026	0.36383	1.03951	0.31042	0.67854	0.82779	0.7925	0.12636	0.09871	1.15824	0.25892	0.90504	266.774	0.74291
		6178800	-0.37193	0.48876	0.35286	0.92936	0.28658	0.66376	0.87786	0.80442	0.10157	0.05054	1.17826	0.30899	0.84066	266.751	0.6628
		6154170	-0.25511	0.45967	0.37479	0.8893	0.27418	0.68712	0.91743	0.79346	0.12445	0.05102	1.13726	0.35334	0.82254	266.824	0.55075
		6129630	-0.1545	0.51165	0.48828	0.89598	0.29325	0.77057	0.93889	0.741	0.17881	0.04053	1.06955	0.35906	0.85068	266.954	0.48208
		6105170	-0.08345	0.6752	0.62704	0.92506	0.30708	0.76437	0.93079	0.63992	0.23079	0.06533	0.96464	0.34332	0.93555	267.12	0.49353
		6080810	-0.0062	0.83494	0.69189	0.96893	0.30804	0.67711	0.88978	0.47112	0.1936	0.17643	0.80156	0.33092	1.03903	267.206	0.53549
		6056530	0.0782	0.90647	0.70906	0.99754	0.31281	0.59271	0.8378	0.34952	0.09966	0.31328	0.6628	0.37813	1.14679	267.226	0.53978
		6032350	0.13685	0.95415	0.72145	0.99802	0.27943	0.61178	0.83208	0.29707	0.02432	0.3953	0.59509	0.5002	1.20115	267.064	0.51928
		6008250	0.1688	0.97275	0.71716	0.97322	0.2265	0.65041	0.88596	0.34237	-0.0062	0.36144	0.58222	0.6485	1.2064	266.756	0.51165
		5984240	0.18549	0.95606	0.6752	0.95701	0.18167	0.62943	0.94271	0.46682	-0.00048	0.32902	0.57077	0.77629	1.17683	266.434	0.50735
		5960320	0.21935	0.90742	0.62704	0.96416	0.19503	0.59032	0.96846	0.61321	0.02909	0.28706	0.60654	0.86594	1.12915	266.131	0.50926
		5936490	0.24843	0.87118	0.68235	0.9675	0.23365	0.57793	0.98038	0.75006	0.07391	0.22221	0.72384	0.91934	1.07336	265.959	0.52166
		5912740	0.30279	0.87118	0.80109	1.0047	0.31996	0.59748	0.98562	0.82016	0.10777	0.12159	0.84925	0.91457	1.0004	265.826	0.58126
		5889080	0.37098	0.88406	0.92268	1.05858	0.40865	0.57268	0.97752	0.83494	0.12064	0.03719	0.86546	0.87023	0.95701	265.884	0.69618
		5865510	0.43726	0.95272	1.00565	1.10531	0.46396	0.55933	0.92602	0.79441	0.10014	-0.00334	0.78964	0.844	0.94891	266.065	0.81253
		5842030	0.48351	1.04523	1.07098	1.09196	0.46921	0.61417	0.9284	0.68331	0.10824	-0.06485	0.69666	0.83876	0.94843	266.297	0.8502
		5818630	0.48971	1.10865	1.10245	1.02615	0.4425	0.72479	1.04141	0.53978	0.11969	-0.17118	0.61798	0.82827	0.9222	266.487	0.79632
		5795320	0.45919	1.15871	1.06239	0.95129	0.44107	0.81968	1.18589	0.46015	0.18358	-0.30231	0.51546	0.81444	0.88835	266.556	0.72002
		5772100	0.38719	1.21021	0.98944	0.89264	0.39864	0.82397	1.25074	0.45967	0.29516	-0.39959	0.42248	0.84829	0.85688	266.576	0.64421
		5748960	0.33331	1.26219	0.89741	0.8688	0.37479	0.83971	1.19019	0.45204	0.43774	-0.4282	0.44918	0.94271	0.84305	266.461	0.56744
		5725900	0.31328	1.28746	0.82684	0.85211	0.34714	0.82827	1.11961	0.42248	0.58556	-0.37003	0.56839	1.06859	0.84305	266.332	0.47827
		5702940	0.35381	1.2455	0.7987	0.84782	0.31328	0.80395	1.05858	0.4015	0.65947	-0.30994	0.70143	1.17064	0.87833	266.235	0.46825
		5680050	0.41342	1.16014	0.79536	0.85926	0.23508	0.7453	0.98562	0.41676	0.66757	-0.25702	0.76103	1.23167	0.94748	266.247	0.51641
		5657250	0.4735	1.02663	0.80061	0.89264	0.15259	0.75245	0.9203	0.40054	0.63086	-0.20075	0.772	1.25742	1.02758	266.362	0.56171
		5634540	0.48208	0.92268	0.77915	0.93699	0.15831	0.82159	0.89979	0.34285	0.5846	-0.13018	0.74148	1.20926	1.10817	266.555	0.5908
		5611910	0.42486	0.86069	0.79727	0.9799	0.25511	0.85592	0.916	0.30231	0.55313	-0.09584	0.63229	1.0829	1.17397	266.839	0.61035
		5589360	0.35095	0.84496	0.83923	1.03712	0.40436	0.86737	0.93031	0.27132	0.52023	-0.14734	0.46492	0.92411	1.19877	267.138	0.65804
		5566900	0.28038	0.8769	0.84925	1.10149	0.53501	0.86355	0.92173	0.26703	0.44441	-0.1502	0.31376	0.80299	1.14346	267.327	0.6752
		5544510	0.2389	0.89979	0.79966	1.16158	0.65613	0.91791	0.91457	0.31424	0.38528	-0.06151	0.23174	0.73957	1.03188	267.402	0.71621
		5522220	0.19789	0.89741	0.74148	1.21117	0.71526	0.95034	0.90933	0.45013	0.33951	0.06294	0.23699	0.70906	0.93603	267.355	0.80156
		5500000	0.18883	0.89836	0.72622	1.22976	0.66662	0.92793	0.90408	0.58126	0.30184	0.10824	0.26941	0.73481	0.88596	267.285	0.91934
		5477870	0.21076	0.916	0.71287	1.17922	0.50688	0.82874	0.93842	0.64087	0.27704	0.09871	0.31662	0.79727	0.86498	267.228	1.0438
		5455820	0.26464	0.89264	0.68283	1.0848	0.3376	0.70858	0.93699	0.5908	0.23365	0.11492	0.40102	0.82254	0.87881	267.243	1.12247
		5433850	0.3171	0.81825	0.66376	1.02663	0.27514	0.6547	0.89645	0.51451	0.27275	0.14782	0.50306	0.76771	0.9594	267.347	1.10054
		5411970	0.35572	0.79393	0.71859	1.03569	0.31805	0.64707	0.82254	0.43535	0.33236	0.1359	0.66471	0.67234	1.06573	267.431	0.99039
		5390160	0.39053	0.87881	0.7658	1.05	0.41199	0.63896	0.76437	0.33665	0.37146	0.09489	0.78869	0.58317	1.14393	267.484	0.84829
		5368440	0.41246	0.95177	0.772	1.00899	0.50545	0.59414	0.7596	0.28181	0.35954	0.0391	0.90408	0.51737	1.194	267.462	0.76008
		5346790	0.41437	0.93889	0.71478	0.97656	0.58556	0.59843	0.77438	0.26941	0.23985	0.02813	0.99754	0.48923	1.25456	267.414	0.69046
		5325230	0.34761	0.9222	0.7019	0.9861	0.63038	0.66233	0.87547	0.32806	0.17643	0.02718	1.05381	0.49257	1.30653	267.297	0.6566
		5303750	0.24557	0.92316	0.7391	0.99277	0.55838	0.74625	1.01042	0.35715	0.12016	-0.01955	1.04761	0.56791	1.34516	267.178	0.70858
		5282340	0.13971	0.91076	0.81396	0.96226	0.39244	0.77772	1.13869	0.33426	0.08392	-0.08106	0.96703	0.6938	1.3814	267.086	0.77963
		5261020	0.06533	0.82922	0.92745	0.92506	0.2284	0.77724	1.20401	0.28944	0.06962	-0.1421	0.90885	0.82445	1.41144	267.016	0.80967
		5239780	0.04959	0.74196	1.04284	0.92602	0.14639	0.81062	1.17016	0.23842	0.12302	-0.11015	0.8831	0.88501	1.40572	266.919	0.7906
		5218610	0.08965	0.70286	1.122	0.9594	0.12112	0.85449	1.06621	0.22125	0.29182	-0.04435	0.89979	0.86546	1.36757	266.806	0.77343
		5197530	0.16117	0.67949	1.07813	0.97895	0.06771	0.87309	0.91457	0.21458	0.39005	0.04959	0.94891	0.82397	1.34516	266.763	0.75769
		5176520	0.21601	0.66662	0.97799	0.98658	0.01764	0.78535	0.80681	0.21124	0.43488	0.17071	1.0457	0.76771	1.31178	266.74	0.71478
		5155600	0.23746	0.63515	0.85688	1.00374	0.00811	0.63467	0.77677	0.21267	0.41819	0.29564	1.15108	0.71001	1.27649	266.66	0.66376
		5134750	0.25558	0.59795	0.76532	1.04427	0.06485	0.49448	0.82636	0.21887	0.37003	0.37622	1.24264	0.65708	1.24788	266.522	0.66137
		5113970	0.26751	0.58365	0.68569	1.11485	0.13256	0.44394	0.916	0.25797	0.29325	0.3624	1.29938	0.62084	1.24454	266.446	0.64754
		5093280	0.29039	0.58651	0.63992	1.1816	0.19217	0.46873	1.01519	0.31519	0.19169	0.26464	1.3361	0.6032	1.21069	266.383	0.64802
		5072660	0.32711	0.58699	0.67663	1.25027	0.28515	0.49782	1.08528	0.41246	0.12302	0.12732	1.3361	0.57554	1.13249	266.207	0.63896
		5052130	0.37241	0.58842	0.77391	1.30701	0.41533	0.52166	1.10769	0.54455	0.04387	0.03195	1.29652	0.5703	1.07098	265.974	0.65184
		5031660	0.43631	0.60844	0.89931	1.36042	0.54789	0.55742	1.09434	0.66566	-0.02337	-0.01955	1.20687	0.55361	1.02758	265.872	0.69761
		5011280	0.4797	0.64754	0.95892	1.35326	0.57936	0.60177	1.0457	0.73862	-0.03576	-0.03147	1.08051	0.56076	0.99134	265.957	0.74148
		4990970	0.49353	0.67949	0.95463	1.27935	0.54121	0.5722	1.019	0.74434	0.00525	-0.02384	0.95844	0.61798	0.94223	266.048	0.82207
		4970740	0.43964	0.69284	0.92316	1.16968	0.51355	0.52691	1.01233	0.72193	0.07343	-0.01097	0.85592	0.70906	0.95415	266.06	0.85783
		4950580	0.36669	0.7205	0.89407	1.06955	0.53263	0.54836	1.00946	0.6938	0.12684	0.04625	0.79441	0.82731	1.03283	266.033	0.87357
		4930500	0.30756	0.75579	0.84877	1.01757	0.58508	0.65422	0.98944	0.69094	0.15163	0.10872	0.80538	0.90504	1.12534	265.99	0.88215
		4910490	0.24891	0.80204	0.78821	1.00613	0.62752	0.77629	0.92983	0.70763	0.14877	0.17118	0.90075	0.9613	1.18542	265.974	0.91076
		4890560	0.18311	0.85974	0.77438	1.08671	0.66996	0.8626	0.87214	0.74005	0.10586	0.21648	1.02091	0.9346	1.22261	266.041	0.96273
		4870710	0.10204	0.91314	0.84496	1.21498	0.67949	0.99134	0.84734	0.76008	0.0596	0.20933	1.09053	0.87595	1.28603	266.195	0.98515
		4850920	0.0596	0.92745	0.98753	1.31178	0.64564	1.09959	0.88501	0.74339	0.02575	0.22316	1.11532	0.85783	1.35517	266.361	1.0066
		4831220	0.05436	0.89741	1.12152	1.33467	0.58126	1.11628	0.99468	0.69952	0.02003	0.25654	1.09243	0.89979	1.40095	266.456	1.04523
		4811590	0.08965	0.81682	1.18732	1.27077	0.52643	1.00803	1.11055	0.6218	0.12016	0.29993	0.99468	0.95797	1.39475	266.518	1.0519
		4792030	0.14973	0.72956	1.17493	1.17445	0.48447	0.87738	1.20831	0.54789	0.29516	0.31948	0.82779	0.99993	1.36137	266.56	0.99754
		4772540	0.21601	0.64898	1.13058	1.06621	0.45252	0.80967	1.30701	0.48542	0.50068	0.28992	0.63658	1.08433	1.31989	266.521	0.86594
		4753130	0.28229	0.59462	1.07718	1.02091	0.40293	0.77963	1.39093	0.4487	0.65231	0.31424	0.50497	1.20735	1.25456	266.465	0.70095
		4733790	0.28276	0.5827	0.98991	1.06764	0.34857	0.74816	1.4348	0.39387	0.73338	0.36526	0.42343	1.28222	1.15061	266.422	0.5393
		4714530	0.21839	0.57268	0.88644	1.18923	0.32616	0.71335	1.37711	0.31424	0.79393	0.38004	0.42105	1.27316	1.03855	266.478	0.37003
		4695340	0.10777	0.58126	0.83828	1.35279	0.33998	0.71001	1.2722	0.27657	0.78011	0.28515	0.4921	1.20068	0.97227	266.604	0.24319
		4676220	0.03099	0.57459	0.90361	1.48964	0.38624	0.72193	1.19019	0.3047	0.74005	0.14448	0.58889	1.11437	1.00088	266.717	0.19836
		4657170	0.00334	0.55218	1.01423	1.57166	0.44918	0.71001	1.14584	0.33617	0.64421	0.0639	0.71001	1.03998	1.07813	266.801	0.20742
		4638190	-0.00477	0.48208	1.07098	1.5502	0.57697	0.65851	1.11914	0.36049	0.51785	0.03481	0.8235	0.93842	1.16825	266.771	0.2389
		4619290	0.01097	0.39005	1.05333	1.4677	0.67091	0.65279	1.09148	0.42105	0.35048	-0.00238	0.90361	0.78297	1.20831	266.762	0.27275
		4600450	0.05817	0.3171	1.01137	1.33419	0.69952	0.71239	1.09673	0.54979	0.20313	-0.03433	0.87976	0.61226	1.20115	266.758	0.3376
		4581690	0.14591	0.29135	0.95749	1.20926	0.64993	0.82254	1.12486	0.65851	0.13351	0.00525	0.7906	0.51308	1.1735	266.721	0.42677
		4563000	0.22602	0.32139	0.85497	1.1344	0.61941	0.91696	1.15013	0.74291	0.13161	0.12922	0.73004	0.51785	1.12581	266.64	0.49829
		4544380	0.27275	0.40436	0.75722	1.09911	0.62275	0.99802	1.1363	0.83828	0.19217	0.21744	0.70858	0.52691	1.07336	266.506	0.58699
		4525840	0.31567	0.53596	0.72241	1.09434	0.55742	1.03903	1.06096	0.87976	0.24986	0.23127	0.7081	0.51117	1.00899	266.411	0.68617
		4507360	0.38624	0.65708	0.73338	1.09196	0.49114	1.01042	0.99325	0.83637	0.31996	0.19169	0.73957	0.51737	1.00088	266.3	0.76914
		4488950	0.44966	0.7329	0.73671	1.12343	0.42152	0.93842	0.96416	0.70429	0.36812	0.12636	0.81682	0.56362	1.05524	266.171	0.83303
		4470610	0.4549	0.78964	0.74148	1.17111	0.35334	0.87404	1.02997	0.57793	0.38671	0.04768	0.87166	0.56839	1.12295	266.069	0.8688
		4452340	0.35858	0.86021	0.7658	1.19495	0.23985	0.8235	1.12247	0.41723	0.37241	-0.08392	0.87214	0.50783	1.1344	265.965	0.85926
		4434140	0.25654	0.89407	0.79679	1.2064	0.1173	0.79632	1.15585	0.24319	0.32806	-0.17262	0.82159	0.45443	1.09529	265.982	0.78154
		4416010	0.17118	0.87214	0.83256	1.18876	0.08106	0.80299	1.13201	0.17786	0.31424	-0.19836	0.78821	0.42772	1.08528	266.045	0.66757
		4397950	0.10061	0.85545	0.92363	1.14155	0.08011	0.83017	1.06144	0.27132	0.32616	-0.16165	0.76008	0.42152	1.11246	266.097	0.59462
		4379960	0.04196	0.91362	1.05238	1.08671	0.10967	0.85115	0.99754	0.44918	0.33522	-0.11492	0.75483	0.41819	1.14202	266.104	0.53835
		4362030	0.01478	0.98133	1.15776	1.04761	0.14019	0.82731	0.93174	0.5908	0.37003	-0.11683	0.78773	0.44346	1.15633	266.141	0.50879
		4344170	0.08297	0.96893	1.23739	1.01614	0.14877	0.80872	0.86308	0.69714	0.41103	-0.10824	0.84877	0.47779	1.20115	266.256	0.48018
		4326390	0.15068	0.91648	1.25933	0.96035	0.11539	0.75006	0.83017	0.79489	0.43249	-0.04768	0.91887	0.49114	1.2846	266.262	0.46349
		4308670	0.23365	0.86975	1.23978	0.91934	0.08059	0.66042	0.80585	0.84209	0.422	0.00811	0.90981	0.52643	1.34897	266.197	0.47636
		4291010	0.31281	0.84257	1.19686	0.95034	0.10061	0.55647	0.80633	0.85068	0.43869	-0.00572	0.84257	0.5827	1.38235	266.201	0.47541
		4273430	0.40483	0.78917	1.14727	1.00756	0.13828	0.50306	0.81539	0.87023	0.47874	-0.08965	0.70953	0.62418	1.39618	266.336	0.4797
		4255910	0.45729	0.70572	1.08957	1.01995	0.16689	0.5002	0.79632	0.89121	0.48208	-0.14067	0.58794	0.64707	1.4143	266.438	0.46492
		4238460	0.48065	0.64182	0.99134	1.00756	0.17643	0.48733	0.73338	0.89169	0.43106	-0.1483	0.50116	0.69761	1.43576	266.48	0.47159
		4221070	0.50259	0.60177	0.95415	1.04237	0.16975	0.50211	0.65422	0.88739	0.38099	-0.18835	0.47922	0.78154	1.43909	266.507	0.50592
		4203750	0.49925	0.59843	1.00708	1.14059	0.11778	0.56791	0.65088	0.90837	0.32616	-0.26941	0.5331	0.83542	1.42717	266.528	0.54312
		4186500	0.45967	0.58651	1.07288	1.23262	0.05054	0.66376	0.71478	0.91743	0.27609	-0.28944	0.61083	0.83208	1.40047	266.485	0.61131
		4169310	0.36955	0.56648	1.09816	1.30081	-0.02527	0.69284	0.77772	0.84448	0.29564	-0.19169	0.69952	0.82588	1.38521	266.35	0.63705
		4152190	0.31614	0.57697	1.06812	1.35279	-0.05913	0.63276	0.80538	0.75245	0.35191	-0.02241	0.73767	0.86832	1.40047	266.202	0.63229
		4135140	0.28515	0.62037	1.07241	1.37234	-0.07915	0.58174	0.82922	0.70286	0.39101	0.10824	0.75293	0.916	1.44291	266.034	0.61798
		4118150	0.32091	0.68235	1.05429	1.31083	-0.07391	0.57459	0.87833	0.6671	0.38385	0.19312	0.75531	0.93555	1.48582	265.863	0.6423
		4101220	0.37479	0.70858	0.96226	1.2002	-0.04244	0.6094	0.94557	0.59366	0.41056	0.28276	0.78106	0.91743	1.5049	265.715	0.6938
		4084360	0.41533	0.71478	0.83256	1.08194	-0.02384	0.62799	1.00851	0.49543	0.46062	0.33855	0.84352	0.90456	1.46818	265.565	0.70095
		4067560	0.46825	0.69237	0.77534	0.98228	-0.01049	0.64802	1.05476	0.44107	0.4859	0.31471	0.94795	0.89502	1.38283	265.461	0.69761
		4050830	0.51546	0.65517	0.8316	0.90456	0.01383	0.72098	1.07384	0.46062	0.4859	0.23603	1.09673	0.89312	1.28508	265.403	0.71383
		4034170	0.5455	0.597	0.89979	0.87452	0.13018	0.81491	1.08099	0.53167	0.494	0.15831	1.21212	0.88692	1.16873	265.371	0.73242
		4017560	0.47255	0.54121	0.90599	0.87643	0.29135	0.84257	1.091	0.61703	0.52929	0.08249	1.25027	0.85163	1.08671	265.355	0.69904
		4001020	0.34571	0.55313	0.88978	0.88739	0.3953	0.72813	1.08862	0.75054	0.5455	0.00238	1.19209	0.8173	1.03235	265.337	0.60034
		3984550	0.25177	0.63038	0.88453	0.89073	0.4282	0.58794	1.0643	0.89979	0.54932	-0.04101	1.05476	0.81968	1.03617	265.325	0.50402
		3968130	0.21458	0.76199	0.88501	0.89741	0.46587	0.50974	1.00231	1.03807	0.51737	-0.01955	0.88024	0.85545	1.08719	265.332	0.47874
		3951780	0.21315	0.85545	0.88024	0.89931	0.4797	0.51975	0.92936	1.10912	0.46396	-0.0186	0.72956	0.84305	1.12963	265.332	0.50545
		3935500	0.21648	0.93889	0.83876	0.86355	0.41962	0.54979	0.88787	1.06859	0.39482	-0.0596	0.6299	0.74387	1.13773	265.419	0.53453
		3919270	0.26083	1.00231	0.78821	0.8564	0.30947	0.61893	0.88835	0.97895	0.30994	-0.13065	0.56887	0.6752	1.10292	265.593	0.54169
		3903110	0.34189	1.02854	0.73957	0.88263	0.28515	0.73099	0.93174	0.84686	0.23699	-0.1626	0.56171	0.65899	1.0891	265.791	0.55599
		3887010	0.42534	0.97847	0.7143	0.93746	0.3438	0.84925	0.95367	0.7515	0.15402	-0.17118	0.62752	0.64993	1.11675	265.87	0.60034
		3870970	0.48542	0.86975	0.68712	0.96846	0.39005	0.90742	0.96178	0.66996	0.06533	-0.17786	0.75293	0.62513	1.15728	265.759	0.65994
		3855000	0.50879	0.75245	0.6094	0.98324	0.40388	0.87833	0.97227	0.59652	-0.00095	-0.16022	0.82588	0.59843	1.2002	265.608	0.70381
		3839080	0.51165	0.63705	0.57983	1.01662	0.41389	0.82493	0.96178	0.57983	-0.02146	-0.10729	0.85068	0.66185	1.25885	265.492	0.73767
		3823230	0.48351	0.53453	0.62656	1.03855	0.45443	0.77248	0.90361	0.61941	0.03433	0.01907	0.86832	0.74434	1.3423	265.437	0.77868
		3807440	0.42009	0.44775	0.71764	1.02997	0.48018	0.75722	0.80538	0.68951	0.09394	0.13638	0.90218	0.85592	1.43242	265.331	0.83923
		3791710	0.33379	0.44155	0.77772	1.00946	0.4921	0.75674	0.72765	0.69761	0.13781	0.19264	0.93412	0.98038	1.47724	265.242	0.86308
		3776030	0.23746	0.5064	0.79775	1.01376	0.50974	0.8173	0.71478	0.69046	0.11778	0.17881	0.95177	1.0972	1.4739	265.214	0.80919
		3760430	0.17929	0.597	0.8378	1.03903	0.5641	0.93174	0.75626	0.7	0.06199	0.14114	0.97942	1.24025	1.42384	265.195	0.71096
		3744880	0.17071	0.66805	0.85354	1.04809	0.63133	1.05619	0.86212	0.70524	0.03147	0.14877	0.9923	1.34325	1.38521	265.069	0.64421
		3729390	0.22507	0.71812	0.86069	1.06049	0.69714	1.1301	1.02139	0.63801	0.05722	0.17595	0.97656	1.38664	1.32704	264.829	0.62561
		3713960	0.30279	0.75102	0.87166	1.09196	0.76771	1.14822	1.15585	0.49448	0.12064	0.21935	0.90837	1.35183	1.23119	264.585	0.60749
		3698590	0.37432	0.73338	0.9141	1.12343	0.84114	1.12772	1.20926	0.39959	0.20027	0.30613	0.81682	1.28365	1.12772	264.389	0.59175
		3683280	0.43869	0.65041	0.97227	1.122	0.9408	1.09053	1.20354	0.34904	0.32759	0.43535	0.71096	1.22309	1.05476	264.237	0.62418
		3668020	0.47779	0.55933	1.03951	1.10483	1.019	1.04094	1.18732	0.33665	0.49686	0.58317	0.62943	1.14059	1.02901	264.136	0.6876
		3652830	0.48637	0.51832	1.08671	1.12247	1.08099	0.9861	1.16444	0.29564	0.65041	0.64707	0.60368	1.02568	0.99516	264.081	0.7267
		3637700	0.46587	0.54884	1.0705	1.12915	1.05953	0.95367	1.13583	0.28181	0.73147	0.63896	0.59271	0.92173	0.97084	264.057	0.71621
		3622620	0.45681	0.6218	0.98228	1.11914	0.9551	0.98515	1.1301	0.3438	0.76437	0.59175	0.55838	0.80252	0.95987	264.13	0.73957
		3607610	0.48923	0.68188	0.88024	1.10722	0.8173	1.05476	1.17254	0.44775	0.72956	0.52643	0.49829	0.69189	0.98515	264.263	0.79632
		3592650	0.51069	0.74196	0.83685	1.12772	0.67091	1.13106	1.19734	0.55981	0.65184	0.41866	0.45347	0.59366	1.03474	264.394	0.80633
		3577750	0.51022	0.81682	0.85688	1.16491	0.55218	1.12629	1.22166	0.62275	0.55599	0.23031	0.44107	0.54216	1.09863	264.441	0.76199
		3562910	0.48351	0.8893	0.89407	1.15538	0.44966	1.10626	1.26696	0.70143	0.4487	0.05293	0.45252	0.52786	1.14012	264.492	0.71096
		3548120	0.46206	0.92697	0.94604	1.122	0.39148	1.10531	1.29414	0.80252	0.32997	-0.03529	0.50449	0.50211	1.14918	264.551	0.70477
		3533400	0.44012	0.91982	1.00231	1.08004	0.39005	1.09243	1.28889	0.88263	0.21076	-0.03624	0.58317	0.53596	1.13964	264.614	0.69332
		3518730	0.39482	0.92173	1.02568	1.03807	0.42391	1.03045	1.24168	0.85497	0.15211	-0.05531	0.69237	0.59605	1.12343	264.621	0.67186
		3504110	0.35095	0.92888	0.96178	0.99134	0.49829	0.90456	1.22404	0.75531	0.14639	-0.12541	0.80538	0.64087	1.10722	264.614	0.67949
		3489560	0.33045	0.95081	0.79155	0.94748	0.55885	0.87023	1.19972	0.71001	0.14067	-0.13494	0.94461	0.62084	1.09243	264.554	0.73051
		3475060	0.33855	0.96369	0.64707	0.93126	0.5703	0.89025	1.17016	0.7472	0.14448	-0.0453	1.0457	0.5846	1.11055	264.363	0.78344
		3460610	0.35143	0.98848	0.57793	0.96607	0.56314	0.91648	1.17064	0.7925	0.18263	0.05245	1.08814	0.59366	1.16253	264.055	0.77438
		3446230	0.38099	0.99707	0.60844	1.03235	0.52738	0.93412	1.16444	0.78344	0.24462	0.09012	1.10006	0.57697	1.22452	263.661	0.70333
		3431900	0.42915	0.94223	0.69141	1.12581	0.45109	0.9923	1.12629	0.77057	0.28706	0.09155	1.1158	0.51355	1.2536	263.356	0.60749
		3417620	0.47493	0.84972	0.75674	1.23024	0.29755	1.05238	1.05333	0.8049	0.32234	0.12922	1.07956	0.42772	1.26505	263.145	0.53835
		3403400	0.47684	0.75626	0.82541	1.31083	0.1564	0.99754	0.99659	0.82493	0.38528	0.17023	0.94938	0.38385	1.28603	263.058	0.50116
		3389240	0.44632	0.70333	0.85402	1.33991	0.11253	0.86069	0.95701	0.78154	0.47731	0.13447	0.79775	0.43058	1.30796	263.113	0.47588
		3375130	0.42343	0.65851	0.87023	1.29652	0.13304	0.74244	0.91219	0.68045	0.52261	0.01955	0.72384	0.54407	1.29795	263.259	0.48065
		3361080	0.41103	0.62895	0.83256	1.22547	0.17643	0.68665	0.87261	0.59605	0.51403	-0.12589	0.72861	0.71335	1.25647	263.348	0.5002
		3347080	0.39577	0.64802	0.75579	1.14393	0.23317	0.63753	0.86355	0.5455	0.52214	-0.22984	0.71144	0.89407	1.21212	263.28	0.53406
		3333130	0.37336	0.70429	0.69904	1.05619	0.33236	0.62418	0.89884	0.52214	0.56219	-0.26846	0.71383	1.05333	1.16444	263.176	0.50402
		3319240	0.34428	0.74673	0.67759	0.99754	0.40674	0.69761	0.98228	0.54312	0.60892	-0.23031	0.76723	1.17016	1.10435	263.142	0.44537
		3305410	0.31614	0.75483	0.69952	0.98562	0.37622	0.86927	1.0643	0.59366	0.60654	-0.09823	0.84734	1.19209	1.02711	263.044	0.39244
		3291630	0.24652	0.73147	0.72002	1.01328	0.3047	1.01233	1.08576	0.64278	0.60129	0.09537	0.8316	1.13106	0.98372	262.821	0.39434
		3277900	0.15068	0.71716	0.75531	1.03712	0.26464	1.06287	1.04475	0.64754	0.60463	0.27132	0.77963	1.04523	0.99421	262.66	0.44346
		3264230	0.09203	0.75197	0.84448	1.04237	0.2656	1.07288	1.00756	0.65708	0.57983	0.39244	0.78917	1.00422	1.04141	262.625	0.50735
		3250610	0.09298	0.82064	1.00088	1.04094	0.26846	1.06955	1.0128	0.65184	0.54502	0.4487	0.85926	1.03378	1.07336	262.648	0.62466
		3237040	0.12636	0.89884	1.17445	1.03807	0.30136	1.05619	1.02997	0.60701	0.52166	0.42248	0.9017	1.05906	1.07336	262.525	0.74625
		3223530	0.13733	0.93651	1.32036	1.02568	0.42629	0.98801	1.01137	0.50592	0.52166	0.31042	0.92649	1.05047	1.08051	262.339	0.87357
		3210070	0.12541	0.97132	1.38426	1.03664	0.59938	0.88644	0.96273	0.43488	0.50068	0.14067	1.02091	0.98562	1.08576	262.164	0.95701
		3196660	0.12207	1.01709	1.3957	1.0891	0.73195	0.78726	0.97036	0.46635	0.44346	-0.01335	1.09959	0.88549	1.06287	261.964	0.98658
		3183300	0.10681	1.0829	1.32418	1.19019	0.81205	0.70429	1.05381	0.51212	0.3953	-0.10061	1.06812	0.7515	1.02234	261.729	0.96226
		3170000	0.08011	1.12772	1.17874	1.26743	0.81062	0.68235	1.13344	0.53501	0.35334	-0.12064	0.95701	0.60129	0.99897	261.463	0.90313
		3156750	0.05865	1.13106	0.97132	1.29747	0.73528	0.66423	1.11628	0.50259	0.32902	-0.08249	0.84257	0.54646	1.01185	261.279	0.83447
		3143550	0.04625	1.07241	0.77963	1.31083	0.60844	0.64516	1.0376	0.48161	0.32711	-0.01764	0.70333	0.61083	1.01852	261.189	0.74816
		3130400	0.05198	0.99754	0.68808	1.30177	0.49114	0.63848	1.01852	0.45013	0.36716	0.06294	0.50592	0.77391	0.98085	261.22	0.65327
		3117310	0.04911	0.93412	0.65184	1.25599	0.43297	0.64945	1.06907	0.39244	0.44584	0.1688	0.32949	0.92077	0.93365	261.355	0.57888
		3104260	0.06485	0.90027	0.63372	1.14536	0.39434	0.64564	1.09959	0.33903	0.51308	0.25272	0.26321	1.0004	0.88882	261.524	0.53978
		3091270	0.10395	0.91267	0.63181	1.06287	0.43011	0.56028	1.09053	0.30851	0.52834	0.30565	0.26989	1.04952	0.85258	261.614	0.49448
		3078330	0.16928	0.96464	0.69714	1.0066	0.53978	0.494	1.08719	0.32568	0.48113	0.28229	0.28419	1.04046	0.81682	261.593	0.47731
		3065440	0.26226	1.08433	0.77343	0.99182	0.65947	0.45538	1.13821	0.39864	0.4344	0.22078	0.32187	0.99754	0.7925	261.464	0.51641
		3052600	0.36716	1.21498	0.80824	0.98658	0.67234	0.45872	1.18876	0.51355	0.41342	0.1812	0.42725	0.90027	0.80729	261.277	0.56314
		3039810	0.46253	1.30177	0.83208	1.00279	0.59938	0.47493	1.20783	0.62895	0.43154	0.18454	0.5722	0.84829	0.81539	261.046	0.56648
		3027070	0.49639	1.29271	0.9222	1.03617	0.57602	0.53215	1.22929	0.71096	0.41628	0.20742	0.69809	0.88835	0.83447	260.763	0.53501
		3014380	0.47922	1.19543	1.02234	1.05286	0.57507	0.6628	1.23882	0.76628	0.37003	0.21124	0.73195	0.93508	0.86832	260.443	0.52452
		3001750	0.41962	1.07908	1.04237	1.07861	0.52977	0.80109	1.23405	0.81396	0.34237	0.21791	0.7081	0.94223	0.92077	260.142	0.52691
		2989160	0.35286	0.95272	0.98658	1.10054	0.41437	0.91457	1.18446	0.83542	0.34094	0.23365	0.65947	0.92316	0.98515	259.943	0.50688
		2976620	0.31519	0.82445	0.97227	1.12963	0.34142	0.9923	1.16825	0.80585	0.33808	0.2017	0.62799	0.95034	1.0767	259.84	0.51165
		2964130	0.30708	0.73814	1.0767	1.13964	0.34332	1.08576	1.18113	0.73051	0.2985	0.11778	0.61607	0.95701	1.18828	259.758	0.59509
		2951690	0.30279	0.74577	1.19543	1.14584	0.34142	1.18542	1.19209	0.65947	0.29182	0.02956	0.61607	0.88882	1.26553	259.731	0.73242
		2939300	0.25558	0.85163	1.28412	1.19734	0.34571	1.25313	1.16825	0.60797	0.38195	-0.02766	0.67472	0.80442	1.29128	259.735	0.86498
		2926950	0.19503	0.97084	1.33514	1.26028	0.3953	1.23978	1.10722	0.58508	0.48971	-0.02718	0.8049	0.75674	1.28937	259.69	0.94128
		2914660	0.14591	1.06192	1.42431	1.31178	0.53358	1.18876	1.0519	0.56982	0.50163	-0.01383	0.93842	0.75531	1.28126	259.521	0.94748
		2902420	0.10347	1.10626	1.46961	1.36995	0.68235	1.15919	0.98991	0.58937	0.45633	0.03958	0.95701	0.75197	1.27459	259.285	0.90742
		2890220	0.05054	1.08528	1.37091	1.4286	0.76675	1.11103	0.92077	0.60797	0.43821	0.09394	0.88263	0.75245	1.28841	259.16	0.8111
		2878070	0.00381	1.00517	1.19448	1.47343	0.79918	1.0376	0.86021	0.5722	0.46539	0.15593	0.77057	0.77009	1.28984	259.101	0.71049
		2865970	0.01383	0.90265	1.01852	1.44053	0.82874	0.92983	0.87738	0.53167	0.46682	0.22697	0.68808	0.77629	1.26934	259.093	0.6237
		2853920	0.04435	0.82302	0.9551	1.40142	0.84591	0.8812	0.9532	0.50163	0.41723	0.28419	0.60606	0.79584	1.24025	259.055	0.58174
		2841920	0.072	0.7844	0.92983	1.38617	0.83828	0.87976	1.02758	0.49257	0.4425	0.36573	0.58317	0.79632	1.24359	259.047	0.56601
		2829960	0.0782	0.76151	0.93317	1.37663	0.83351	0.88739	1.03331	0.49019	0.47159	0.41676	0.59366	0.78297	1.2455	258.993	0.54979
		2818050	0.06866	0.7534	0.94604	1.40095	0.87118	0.91648	1.03426	0.5393	0.48399	0.41771	0.60463	0.75531	1.23453	258.791	0.54836
		2806190	0.07296	0.71526	0.96226	1.44196	0.88882	0.90694	1.04332	0.66233	0.43344	0.36144	0.62609	0.76485	1.25837	258.467	0.55218
		2794370	0.0782	0.63467	0.98753	1.48249	0.81682	0.85592	1.03807	0.74768	0.35477	0.24796	0.67663	0.86927	1.31893	258.11	0.5827
		2782600	0.12064	0.52595	0.9799	1.48058	0.69618	0.72002	1.03378	0.75817	0.2923	0.11492	0.75912	1.00565	1.35946	257.914	0.61512
		2770880	0.18454	0.42772	0.94223	1.42145	0.5908	0.52786	1.04237	0.71096	0.2141	-0.03242	0.82779	1.09053	1.32942	257.876	0.67663
		2759210	0.25988	0.4096	0.89025	1.34993	0.50354	0.30136	1.07813	0.62752	0.21553	-0.11826	0.95034	1.10292	1.27649	257.94	0.75722
		2747580	0.35334	0.43106	0.86784	1.27792	0.43917	0.07391	1.10912	0.50926	0.24128	-0.11635	1.10483	1.10626	1.21641	257.934	0.81348
		2736000	0.43488	0.47445	0.92411	1.23596	0.45395	-0.03195	1.15013	0.41342	0.30994	-0.07486	1.21641	1.14679	1.1549	257.828	0.84066
		2724460	0.46778	0.52261	1.02091	1.2331	0.54407	-0.02909	1.19019	0.40865	0.38052	0.04625	1.27363	1.20926	1.08767	257.66	0.81158
		2712970	0.43297	0.57411	1.10388	1.26886	0.6609	0.09298	1.21307	0.48733	0.45204	0.19932	1.29128	1.24121	1.03521	257.423	0.73671
		2701520	0.3581	0.63753	1.14918	1.33705	0.72479	0.24748	1.24073	0.5393	0.48971	0.35048	1.26934	1.23596	1.00613	257.059	0.61989
		2690130	0.27943	0.67377	1.13249	1.38855	0.74244	0.42295	1.28841	0.55933	0.50735	0.43583	1.1611	1.21689	0.97895	256.657	0.51308
		2678770	0.18454	0.72622	1.09339	1.37186	0.7019	0.57459	1.33133	0.57125	0.56219	0.46444	1.04713	1.22261	0.98085	256.378	0.49734
		2667460	0.06771	0.78487	0.98753	1.30129	0.60558	0.64754	1.33038	0.56696	0.64945	0.52166	0.99468	1.19162	0.99707	256.293	0.51451
		2656200	-0.02766	0.84019	0.88167	1.23549	0.49543	0.69857	1.31798	0.5374	0.71526	0.5331	0.95558	1.05715	1.03331	256.225	0.53835
		2644980	-0.04196	0.90599	0.84782	1.20592	0.41723	0.7062	1.32322	0.48161	0.71907	0.49257	0.90408	0.88978	1.08385	256.017	0.59319
		2633810	0.03576	0.98228	0.90218	1.19162	0.39244	0.74434	1.32084	0.48971	0.71096	0.40388	0.84829	0.79298	1.14489	255.773	0.71001
		2622680	0.16499	1.06335	0.99468	1.16777	0.41485	0.7906	1.29652	0.52309	0.67186	0.35286	0.83256	0.75006	1.20687	255.55	0.8626
		2611590	0.27847	1.091	1.04666	1.15156	0.44918	0.83876	1.27649	0.5827	0.60415	0.34285	0.80585	0.65708	1.23692	255.349	0.96464
		2600550	0.3705	1.06573	1.07193	1.14536	0.48923	0.88215	1.27363	0.63086	0.49543	0.31281	0.8111	0.54646	1.24788	255.061	1.0314
		2589550	0.47445	1.02282	1.0891	1.16014	0.5331	0.89645	1.2455	0.64468	0.45729	0.28467	0.81587	0.50592	1.2455	254.791	1.07908
		2578600	0.54407	0.97466	1.05238	1.1692	0.58508	0.87976	1.17302	0.59509	0.50735	0.27466	0.85449	0.52214	1.23692	254.608	1.07813
		2567690	0.53549	0.94128	0.95749	1.18113	0.62799	0.82159	1.11437	0.51546	0.58889	0.27704	0.92268	0.52929	1.22547	254.455	1.02806
		2556830	0.46349	0.92936	0.88453	1.1754	0.62275	0.74863	1.11198	0.48304	0.64325	0.21791	1.02329	0.51975	1.22643	254.269	0.94223
		2546010	0.42582	0.95749	0.88024	1.17731	0.56744	0.7453	1.13916	0.47207	0.6876	0.15497	1.12295	0.53024	1.24788	254.112	0.86021
		2535230	0.46158	1.01042	0.9551	1.19448	0.49114	0.76437	1.15633	0.43488	0.75245	0.13161	1.09053	0.55552	1.27554	253.962	0.77105
		2524490	0.48637	1.06573	1.02425	1.2126	0.40627	0.79489	1.14679	0.36669	0.78392	0.10967	0.98276	0.54216	1.28078	253.831	0.7019
		2513800	0.48971	1.091	1.0829	1.20735	0.30184	0.82302	1.11532	0.33522	0.75102	0.08345	0.84114	0.51498	1.26362	253.718	0.66757
		2503150	0.48542	1.08814	1.14155	1.16825	0.17786	0.85783	1.02854	0.30661	0.71812	0.04435	0.71955	0.50068	1.24645	253.609	0.6485
		2492540	0.46921	1.04809	1.16301	1.16158	0.06294	0.88263	0.916	0.24176	0.76628	0.09871	0.62799	0.51308	1.25933	253.435	0.62513
		2481980	0.41819	0.98276	1.14346	1.19257	0.0062	0.8502	0.8049	0.13971	0.86069	0.18787	0.60177	0.53835	1.31083	253.118	0.59462
		2471450	0.34428	0.89264	1.07431	1.24121	-0.01621	0.81968	0.72908	0.10729	0.92745	0.26703	0.67282	0.54121	1.37043	252.767	0.57697
		2460970	0.3233	0.81825	1.0047	1.25599	-0.04244	0.77152	0.6938	0.15163	0.90694	0.34237	0.79107	0.57507	1.44148	252.398	0.56553
		2450540	0.35286	0.79679	0.93317	1.26028	-0.09632	0.74339	0.67425	0.21076	0.87643	0.36097	0.85163	0.65327	1.50108	252.05	0.54789
		2440140	0.39864	0.77677	0.87357	1.29175	-0.11587	0.73385	0.69952	0.28563	0.83303	0.37622	0.84448	0.7925	1.52779	251.752	0.55075
		2429780	0.45252	0.74196	0.83017	1.33467	-0.04864	0.76103	0.71383	0.36573	0.772	0.35048	0.83017	0.90933	1.47009	251.478	0.55552
		2419470	0.50974	0.7062	0.81253	1.35946	0.04768	0.80109	0.72861	0.46539	0.68617	0.34857	0.8049	0.99468	1.33801	251.205	0.56744
		2409200	0.5374	0.68998	0.7906	1.32179	0.08821	0.80729	0.73433	0.50879	0.62418	0.3705	0.74625	1.06096	1.18542	250.968	0.5784
		2398970	0.51069	0.68378	0.79584	1.23596	0.07105	0.86308	0.74577	0.49543	0.59605	0.39816	0.6566	1.12486	1.06573	250.816	0.58746
		2388780	0.46444	0.66519	0.85068	1.12009	0.11539	0.95749	0.7844	0.48637	0.57745	0.45776	0.61798	1.14155	0.98562	250.688	0.63276
		2378630	0.43821	0.65517	0.91171	0.99754	0.23174	1.0519	0.79536	0.48542	0.55599	0.52214	0.64516	1.08147	0.94414	250.398	0.69427
		2368520	0.41962	0.64373	0.9284	0.92077	0.34857	1.08099	0.78297	0.52691	0.55218	0.53406	0.65804	1.02901	0.95415	249.97	0.75626
		2358460	0.40388	0.62132	0.87976	0.8688	0.42677	1.05572	0.76008	0.59605	0.52023	0.44203	0.64898	1.00183	1.01328	249.492	0.80538
		2348430	0.41103	0.61321	0.85497	0.85974	0.52023	1.03331	0.7844	0.6752	0.44394	0.31185	0.67711	1.00231	1.10817	249.05	0.85926
		2338450	0.46015	0.59986	0.89312	0.87881	0.65136	0.96273	0.87261	0.76532	0.36669	0.1955	0.74053	0.91934	1.17302	248.683	0.87976
		2328500	0.49829	0.58317	0.93985	0.91267	0.73862	0.88644	0.96273	0.81062	0.30756	0.14353	0.79203	0.78869	1.20354	248.415	0.81921
		2318590	0.49257	0.57602	0.94175	0.97084	0.7534	0.77009	1.02139	0.80633	0.28419	0.14257	0.76008	0.69904	1.22452	248.312	0.65756
		2308730	0.45156	0.58413	0.91505	1.01948	0.73433	0.66233	1.06478	0.7391	0.24414	0.23317	0.67425	0.67043	1.23978	248.252	0.45633
		2298900	0.41866	0.58603	0.91267	1.08004	0.73481	0.56076	1.05429	0.62847	0.24271	0.37527	0.5579	0.72289	1.27697	248.168	0.26417
		2289120	0.38195	0.55075	0.96369	1.10722	0.75102	0.51165	0.97513	0.54455	0.27752	0.49829	0.43583	0.75483	1.32465	247.961	0.09108
		2279370	0.30899	0.53644	0.97084	1.11866	0.76818	0.54979	0.82827	0.47731	0.32997	0.58556	0.35334	0.85354	1.3957	247.653	-0.00048
		2269660	0.22984	0.56839	0.91696	1.15824	0.7534	0.53453	0.71287	0.43106	0.37098	0.62275	0.33855	0.98419	1.46103	247.338	-0.01478
		2259990	0.20742	0.60511	0.84496	1.19734	0.70715	0.52357	0.67711	0.4077	0.34618	0.60415	0.40197	1.09148	1.52206	247.021	0.0968
		2250360	0.25463	0.64135	0.84877	1.22356	0.63848	0.48685	0.7143	0.43821	0.28419	0.5064	0.4859	1.15108	1.58787	246.728	0.2799
		2240770	0.30279	0.66566	0.93031	1.20878	0.59986	0.50545	0.80919	0.50592	0.20838	0.36907	0.5703	1.08862	1.59979	246.403	0.45681
		2231220	0.34142	0.71669	0.97275	1.21546	0.55838	0.52738	0.93126	0.5374	0.15163	0.21076	0.66423	1.03951	1.5645	246.109	0.60034
		2221710	0.39244	0.75817	0.93937	1.24741	0.49639	0.50831	1.03998	0.54121	0.15402	0.08106	0.76818	0.98515	1.5173	245.888	0.69714
		2212230	0.44394	0.79441	0.85211	1.26791	0.44727	0.56744	1.1158	0.58937	0.19407	-0.00811	0.87643	0.92411	1.50299	245.641	0.80395
		2202800	0.44203	0.82064	0.79107	1.28412	0.41866	0.64754	1.17159	0.66662	0.28801	-0.02575	0.96369	0.82254	1.48201	245.345	0.90265
		2193400	0.39577	0.84877	0.73957	1.28365	0.40007	0.7453	1.18589	0.70715	0.36287	0.00429	1.0519	0.72384	1.43242	245.021	1.00374
		2184040	0.33712	0.91076	0.71192	1.28889	0.34285	0.78106	1.13106	0.69427	0.39196	0.05484	1.1301	0.74577	1.37281	244.719	1.11151
		2174720	0.29373	0.98753	0.71621	1.30272	0.31185	0.76723	1.04952	0.71907	0.38147	0.11826	1.16253	0.82731	1.30129	244.423	1.18589
		2165430	0.24939	1.05572	0.78249	1.34754	0.32139	0.76389	1.02472	0.78058	0.37575	0.16832	1.14584	0.875	1.22213	244.068	1.2455
		2156180	0.21648	1.01614	0.91505	1.3957	0.35667	0.74053	1.05333	0.81158	0.40722	0.21458	1.08957	0.88215	1.15442	243.674	1.23549
		2146970	0.18597	0.94986	1.07241	1.40762	0.39625	0.7515	1.07622	0.82636	0.47207	0.24223	1.03807	0.87976	1.12438	243.289	1.17779
		2137800	0.15068	0.89931	1.19019	1.38187	0.4406	0.79393	1.01137	0.875	0.55552	0.27084	1.03951	0.87261	1.12343	242.904	1.11675
		2128670	0.1359	0.89073	1.20258	1.34993	0.50163	0.87023	0.91171	0.98133	0.62227	0.2923	1.07193	0.85783	1.14202	242.609	1.08337
		2119570	0.1421	0.86403	1.14393	1.33181	0.57125	0.9799	0.79584	1.05858	0.67282	0.32282	1.11628	0.88024	1.17111	242.344	1.09863
		2110510	0.15974	0.78821	1.08624	1.30653	0.65088	1.06812	0.69761	1.06668	0.669	0.34618	1.13487	0.96464	1.19925	242.03	1.07241
		2101480	0.16165	0.77295	1.09768	1.27983	0.7	1.11294	0.63801	1.01376	0.61846	0.35906	1.14059	1.05667	1.20878	241.58	1.05572
		2092500	0.18501	0.80299	1.11532	1.27125	0.70763	1.06859	0.6094	0.90504	0.50545	0.34618	1.14441	1.11055	1.20211	241.026	1.01662
		2083550	0.24414	0.83733	1.08814	1.28365	0.70047	0.99277	0.66996	0.77677	0.39721	0.30565	1.091	1.12057	1.18446	240.501	0.92554
		2074630	0.32663	0.82064	1.00327	1.29557	0.72622	0.90599	0.79727	0.64468	0.37384	0.25034	1.01757	1.07431	1.17159	239.99	0.80919
		2065750	0.40388	0.81348	0.9222	1.29604	0.75436	0.78344	0.9594	0.5784	0.40913	0.18644	0.95701	0.95224	1.16682	239.591	0.7205
		2056910	0.45824	0.84019	0.88596	1.30367	0.74625	0.62656	1.07288	0.57077	0.48018	0.13447	0.94986	0.80633	1.16158	239.336	0.70906
		2048100	0.50688	0.86594	0.8378	1.31035	0.73528	0.48637	1.07908	0.62418	0.51355	0.07057	0.95558	0.70143	1.16062	239.268	0.6876
		2039330	0.52309	0.83494	0.78392	1.3051	0.69857	0.43058	1.02425	0.75006	0.52547	0.04864	0.89407	0.70953	1.19781	239.269	0.67568
		2030600	0.49591	0.80252	0.78917	1.3051	0.6485	0.42295	0.95129	0.9222	0.50592	0.08249	0.79918	0.7658	1.2641	239.28	0.69952
		2021900	0.4344	0.79155	0.89121	1.33753	0.51689	0.45204	0.92316	1.08576	0.45443	0.1626	0.7019	0.78583	1.31893	239.294	0.73385
		2013230	0.37909	0.81301	1.01042	1.36757	0.35524	0.53072	0.95129	1.16968	0.43154	0.21839	0.63562	0.74291	1.34802	239.131	0.70524
		2004610	0.35954	0.87214	1.04094	1.34802	0.22221	0.61321	1.01376	1.20687	0.44155	0.25225	0.58079	0.7	1.35851	238.726	0.59509
		1996010	0.3562	0.98085	0.99659	1.32561	0.12589	0.65708	1.08099	1.20449	0.44489	0.28706	0.54026	0.73338	1.3566	238.124	0.50354
		1987450	0.34571	1.11198	0.93222	1.31321	0.10872	0.62847	1.16062	1.17397	0.43201	0.32043	0.57507	0.78297	1.31655	237.502	0.49448
		1978930	0.33712	1.194	0.88596	1.28031	0.09918	0.60129	1.24311	1.08194	0.38385	0.33951	0.65756	0.82541	1.24979	236.951	0.54693
		1970440	0.32568	1.24073	0.84352	1.194	0.10204	0.56362	1.28937	0.97322	0.35858	0.33474	0.772	0.87214	1.17922	236.392	0.59128
		1961990	0.30708	1.26696	0.80776	1.09196	0.10729	0.51641	1.24645	0.86927	0.32282	0.3581	0.88835	0.92363	1.14012	235.894	0.60654
		1953570	0.31233	1.26219	0.77438	1.0314	0.1235	0.48256	1.14584	0.75722	0.28086	0.35572	1.0066	0.94175	1.13916	235.487	0.64325
		1945180	0.34428	1.18446	0.77438	0.98038	0.17214	0.47493	1.07241	0.67329	0.28276	0.35858	1.11341	0.86403	1.14393	235.176	0.67234
		1936830	0.4015	1.08814	0.82493	0.96607	0.21362	0.48304	1.05333	0.57936	0.35429	0.34475	1.15538	0.74673	1.10197	234.884	0.6299
		1928510	0.45776	1.02568	0.90599	0.99325	0.25845	0.45586	1.08528	0.50831	0.52977	0.31137	1.13153	0.65184	1.06382	234.503	0.51355
		1920230	0.50688	0.98658	0.9923	1.07002	0.34761	0.45967	1.1344	0.43821	0.68521	0.2737	1.05238	0.60368	1.09291	234.029	0.41628
		1911980	0.55599	0.93031	1.09148	1.14965	0.4487	0.44584	1.17254	0.39005	0.80681	0.21172	0.95415	0.65613	1.16825	233.492	0.38958
		1903770	0.55408	0.84639	1.20544	1.18923	0.51308	0.44584	1.18351	0.37289	0.87786	0.18024	0.79441	0.7515	1.22881	232.972	0.41676
		1895580	0.53072	0.75722	1.26934	1.20401	0.5064	0.4549	1.1549	0.37003	0.94748	0.13781	0.59128	0.83447	1.25551	232.519	0.47112
		1887440	0.50211	0.68617	1.29747	1.17874	0.47493	0.52357	1.09768	0.40245	0.97847	0.08154	0.46444	0.86069	1.2989	232.162	0.54455
		1879320	0.48923	0.65422	1.27888	1.1096	0.46444	0.6752	1.01805	0.46587	0.96798	0.06294	0.45872	0.86594	1.32751	231.846	0.58556
		1871240	0.48685	0.68426	1.24884	0.99087	0.43535	0.83733	0.94128	0.55742	0.9284	0.06437	0.56791	0.86832	1.3175	231.525	0.58317
		1863190	0.44107	0.78106	1.20115	0.87833	0.40007	0.99707	0.88167	0.63467	0.85354	0.12159	0.64802	0.80299	1.28222	231.185	0.56267
		1855170	0.36526	0.90885	1.17731	0.8235	0.38195	1.09625	0.83923	0.70763	0.73051	0.21076	0.75579	0.70906	1.28174	230.807	0.53596
		1847190	0.26369	1.02949	1.19019	0.81301	0.37289	1.16777	0.81396	0.77248	0.57411	0.28944	0.87833	0.69714	1.30796	230.304	0.51355
		1839240	0.20123	1.09673	1.17779	0.81921	0.37909	1.21355	0.81968	0.8235	0.47827	0.31614	0.98133	0.77438	1.3299	229.661	0.47064
		1831320	0.20504	1.11485	1.1363	0.85402	0.38385	1.23549	0.86641	0.81348	0.44775	0.25034	1.04046	0.85068	1.33944	229.011	0.45633
		1823440	0.23937	1.06335	1.1034	0.94175	0.40722	1.19305	0.90122	0.72718	0.46968	0.18406	1.00565	0.88453	1.33944	228.504	0.43344
		1815590	0.25654	0.93174	1.06192	1.06144	0.42057	1.15204	0.9222	0.61226	0.52452	0.11539	0.93222	0.93317	1.32465	228.075	0.422
		1807760	0.25797	0.77009	0.96846	1.14441	0.4096	1.14822	0.99611	0.53549	0.60081	0.06914	0.86308	0.96893	1.27983	227.668	0.43011
		1799980	0.2799	0.65231	0.87214	1.1673	0.41246	1.1487	1.14155	0.48971	0.68903	0.11444	0.8707	0.9532	1.23358	227.338	0.45872
		1792220	0.31376	0.63896	0.83065	1.15728	0.41342	1.1158	1.27363	0.46015	0.73004	0.2389	0.95081	0.89407	1.22547	227.069	0.49019
		1784490	0.27466	0.69094	0.86355	1.14965	0.40054	1.07288	1.31369	0.43774	0.74434	0.39864	1.00756	0.84066	1.26839	226.795	0.53692
		1776800	0.17834	0.76199	0.87357	1.1425	0.35858	1.09959	1.28984	0.46301	0.7453	0.49591	1.05906	0.76962	1.32036	226.414	0.65088
		1769140	0.11158	0.85449	0.88215	1.11151	0.3376	1.12772	1.29461	0.50688	0.71049	0.50211	1.17779	0.69237	1.36518	226.057	0.79298
		1761510	0.09727	1.00517	0.89455	1.09768	0.35191	1.09053	1.30796	0.50354	0.68808	0.42534	1.34087	0.71716	1.36471	225.712	0.86641
		1753910	0.08726	1.20163	0.8769	1.11198	0.36478	1.04666	1.31416	0.46778	0.67282	0.27943	1.47581	0.82684	1.34993	225.269	0.85735
		1746350	0.04005	1.29938	0.82064	1.14489	0.38004	1.01852	1.29366	0.42295	0.67997	0.18263	1.48964	0.93412	1.32847	224.678	0.78678
		1738810	0.02432	1.24502	0.74387	1.15061	0.39673	0.96273	1.28174	0.43917	0.64802	0.13781	1.51825	1.00708	1.2641	223.998	0.72145
		1731300	0.0453	1.12963	0.69761	1.12247	0.41962	0.85354	1.30415	0.46349	0.59748	0.14353	1.58215	1.10435	1.17064	223.335	0.66042
		1723830	0.08965	1.06859	0.65327	1.13916	0.39387	0.74434	1.32942	0.48876	0.58889	0.19836	1.61982	1.23262	1.05953	222.624	0.62037
		1716390	0.11826	1.02997	0.61131	1.20449	0.33426	0.72575	1.33085	0.49973	0.62799	0.30184	1.55306	1.28841	0.99754	221.868	0.65088
		1708970	0.13113	0.9594	0.62275	1.30892	0.32663	0.7329	1.26743	0.50211	0.67139	0.38767	1.41811	1.2331	0.97656	221.114	0.74291
		1701590	0.12302	0.93699	0.67949	1.37758	0.34475	0.78917	1.18208	0.51022	0.65088	0.39721	1.29652	1.14346	0.96369	220.475	0.90551
		1694240	0.09584	0.97322	0.72956	1.39618	0.36335	0.85402	1.08194	0.45967	0.63038	0.38671	1.15824	1.03664	0.97942	220.006	1.02711
		1686920	0.072	0.99897	0.73385	1.37568	0.36812	0.92745	1.00756	0.42439	0.64278	0.38815	0.98991	0.95987	1.01948	219.616	1.08194
		1679630	0.05484	0.90647	0.71764	1.30558	0.40531	0.97466	0.97466	0.47398	0.67234	0.39577	0.81778	0.86355	1.09386	219.216	1.05429
		1672370	0.04721	0.76199	0.741	1.21593	0.46635	0.94318	0.94128	0.6032	0.65613	0.35524	0.69809	0.75579	1.14822	218.783	0.97179
		1665130	0.05054	0.63562	0.76342	1.12343	0.44775	0.85592	0.92363	0.71478	0.65374	0.29802	0.62656	0.64373	1.14536	218.341	0.86308
		1657930	0.09346	0.55313	0.75245	1.08337	0.4015	0.71907	0.90885	0.72908	0.70667	0.22173	0.65088	0.59366	1.10483	217.902	0.74339
		1650760	0.16165	0.52929	0.71192	1.11771	0.35429	0.60606	0.94604	0.72765	0.80299	0.14496	0.72193	0.61798	1.08004	217.39	0.67663
		1643620	0.2327	0.57936	0.68426	1.19638	0.34618	0.49639	0.95701	0.75579	0.85258	0.06056	0.82445	0.65088	1.09863	216.869	0.65804
		1636510	0.28419	0.72098	0.68569	1.27316	0.37432	0.3581	0.88978	0.74673	0.8707	-0.00191	0.91314	0.65804	1.15204	216.437	0.66948
		1629420	0.31662	0.86594	0.70763	1.29938	0.42439	0.2985	0.80633	0.68426	0.88596	-0.00429	0.95367	0.62132	1.20926	216.128	0.68951
		1622370	0.32568	0.96512	0.78154	1.3032	0.49067	0.36144	0.74482	0.64754	0.85163	0.02623	0.94652	0.59223	1.26314	215.899	0.74911
		1615350	0.3047	0.99993	0.91267	1.32132	0.51165	0.48399	0.73767	0.73957	0.75531	0.08154	0.87929	0.52023	1.31607	215.625	0.844
		1608350	0.25988	1.00756	1.06907	1.35088	0.52166	0.58985	0.73147	0.89502	0.58174	0.14544	0.85211	0.44107	1.36709	215.276	0.92745
		1601380	0.22936	1.00231	1.2126	1.35326	0.52357	0.68235	0.75054	0.9594	0.4549	0.26512	0.84591	0.3562	1.39284	214.862	0.96846
		1594450	0.2346	0.98467	1.34611	1.32895	0.52023	0.84591	0.83065	0.9346	0.37432	0.38147	0.87881	0.32711	1.39618	214.345	0.98801
		1587540	0.27514	0.96035	1.4329	1.30796	0.5064	0.98705	0.93603	0.8688	0.3705	0.49496	0.93079	0.34952	1.41478	213.728	1.01519
		1580660	0.29659	0.91362	1.41048	1.30463	0.52309	1.05381	1.05715	0.80633	0.40197	0.60701	1.0047	0.39244	1.47629	213.068	1.00088
		1573800	0.29755	0.8688	1.2579	1.26982	0.53644	1.08576	1.15967	0.70238	0.46206	0.70667	1.09816	0.46015	1.55735	212.421	0.94938
		1566980	0.28992	0.84734	1.04856	1.20401	0.50068	1.06668	1.24741	0.58746	0.54073	0.73576	1.19114	0.55695	1.57881	211.793	0.87738
		1560190	0.28706	0.8235	0.87214	1.17731	0.43106	1.01185	1.30129	0.51069	0.59938	0.69427	1.31464	0.70238	1.55449	211.112	0.83303
		1553420	0.27037	0.78344	0.72575	1.20687	0.39482	0.95081	1.30033	0.48447	0.66042	0.67902	1.37806	0.84782	1.513	210.406	0.8378
		1546680	0.2346	0.77295	0.58699	1.23453	0.37861	0.92316	1.27363	0.51689	0.68045	0.71335	1.39809	0.97466	1.49965	209.701	0.83399
		1539970	0.22364	0.8359	0.51117	1.19686	0.36573	0.89788	1.23596	0.55933	0.69094	0.76962	1.3752	1.10245	1.48106	209.019	0.83208
		1533290	0.24319	0.89169	0.54026	1.1611	0.38099	0.78964	1.1816	0.58317	0.70047	0.82827	1.33801	1.2126	1.44529	208.357	0.81921
		1526630	0.32663	0.85783	0.66757	1.1487	0.44155	0.68998	1.10483	0.53692	0.70858	0.86021	1.25217	1.28222	1.40333	207.737	0.78964
		1520000	0.39005	0.80013	0.80633	1.17016	0.47874	0.65851	0.98991	0.48494	0.68283	0.85497	1.14536	1.30749	1.39666	207.179	0.75531
		1513400	0.42629	0.77391	0.95844	1.1735	0.40483	0.66948	0.88835	0.47064	0.59938	0.81301	1.10197	1.30796	1.40858	206.698	0.71669
		1506830	0.41819	0.7515	1.13916	1.20735	0.29325	0.71144	0.86355	0.47255	0.50688	0.76246	1.11389	1.32704	1.38998	206.278	0.74625
		1500280	0.43058	0.67139	1.28651	1.27363	0.2079	0.8111	0.89788	0.45729	0.47922	0.67759	1.13821	1.31798	1.36232	205.873	0.77438
		1493760	0.47016	0.59652	1.36709	1.33419	0.20409	0.96369	0.96416	0.4673	0.47159	0.54264	1.10292	1.30415	1.31321	205.439	0.78106
		1487270	0.47874	0.58794	1.36709	1.34754	0.25272	1.09005	1.01662	0.54455	0.44012	0.40388	1.03855	1.26123	1.29175	204.971	0.80681
		1480810	0.49019	0.64754	1.31607	1.30033	0.34237	1.14059	1.09863	0.63944	0.37146	0.30184	0.94986	1.15204	1.24168	204.531	0.86164
		1474370	0.49925	0.72241	1.16491	1.27649	0.45252	1.1344	1.17731	0.69523	0.34666	0.23222	0.89073	0.97036	1.1816	204.078	0.92745
		1467960	0.54264	0.77105	0.91124	1.25885	0.55361	1.11437	1.19877	0.69666	0.37003	0.17643	0.844	0.77057	1.14298	203.55	0.90933
		1461580	0.56171	0.82254	0.67282	1.25265	0.62418	1.08576	1.15252	0.6752	0.35667	0.19598	0.80347	0.64754	1.122	202.961	0.87452
		1455220	0.52643	0.89169	0.53406	1.21593	0.66423	1.06525	1.07622	0.66233	0.33379	0.26369	0.78487	0.59032	1.14679	202.387	0.81158
		1448890	0.45347	0.97322	0.51022	1.20497	0.66137	1.07718	1.02377	0.61941	0.36144	0.33998	0.75197	0.57745	1.20115	201.819	0.73433
		1442590	0.39196	1.01614	0.52214	1.2517	0.6299	1.10245	1.01185	0.57936	0.42677	0.38624	0.6814	0.6237	1.28794	201.108	0.62418
		1436310	0.3643	1.01757	0.56362	1.32036	0.60225	1.1344	1.05095	0.5393	0.41819	0.43821	0.52166	0.75245	1.36137	200.314	0.50068
		1430050	0.34523	1.0128	0.64611	1.36089	0.58317	1.1096	1.08194	0.57745	0.32377	0.4878	0.34761	0.90694	1.36948	199.548	0.42677
		1423830	0.29421	1.04713	0.73957	1.37806	0.57936	1.04666	1.08957	0.70763	0.27037	0.51451	0.25606	1.03521	1.33514	198.837	0.39673
		1417630	0.2594	1.10292	0.82922	1.41191	0.55361	1.01614	1.08051	0.85163	0.29087	0.51689	0.25749	1.10722	1.27983	198.165	0.41056
		1411450	0.27895	1.17111	0.875	1.46627	0.50974	1.03188	1.07574	1.01805	0.3314	0.54407	0.35191	1.12772	1.22261	197.536	0.4077
		1405310	0.31281	1.20449	0.90694	1.472	0.4735	1.09482	1.04809	1.14775	0.35095	0.56982	0.46015	1.11675	1.19209	197.056	0.39577
		1399180	0.35191	1.21069	0.93603	1.41096	0.42105	1.1363	0.99802	1.22213	0.35429	0.51451	0.59032	1.08099	1.19019	196.608	0.38671
		1393090	0.38338	1.18208	0.98896	1.34563	0.35858	1.21641	0.98848	1.19972	0.3643	0.3686	0.74959	1.03617	1.22976	196.097	0.3705
		1387020	0.44727	1.08624	1.06192	1.26982	0.2327	1.32179	1.01233	1.08576	0.36097	0.20123	0.88644	0.96273	1.25885	195.564	0.32806
		1380970	0.48208	0.95034	1.09816	1.20926	0.03958	1.43814	1.02997	0.93365	0.36287	0.12732	0.93079	0.89407	1.27888	195.013	0.25892
		1374950	0.43821	0.81062	1.10483	1.12247	-0.19407	1.49822	1.01566	0.73671	0.34618	0.08583	0.84448	0.85974	1.27983	194.483	0.21315
		1368950	0.37432	0.71716	1.1096	1.03855	-0.39339	1.49441	0.96941	0.55122	0.36526	0.04482	0.76628	0.86164	1.25742	193.895	0.21505
		1362980	0.29993	0.65994	1.16205	0.9861	-0.45919	1.47057	0.88739	0.45347	0.40054	0.01049	0.76151	0.87786	1.22356	193.299	0.2799
		1357040	0.26512	0.6423	1.22833	0.97942	-0.39768	1.40285	0.77391	0.41723	0.49782	0.02861	0.79536	0.89884	1.18923	192.732	0.35191
		1351110	0.25463	0.6752	1.24979	1.03998	-0.23651	1.33038	0.69571	0.3705	0.54073	0.00572	0.83351	0.95177	1.18446	192.156	0.39768
		1345220	0.28276	0.73767	1.20306	1.08719	-0.01764	1.21593	0.71001	0.30804	0.51689	-0.08583	0.91791	1.02806	1.23024	191.607	0.45824
		1339350	0.35286	0.79489	1.09863	1.13344	0.27704	1.10435	0.79966	0.30947	0.41723	-0.13971	1.05953	1.09339	1.31798	191.053	0.50735
		1333500	0.40865	0.88215	1.00088	1.17588	0.55885	0.98753	0.92125	0.3705	0.32043	-0.08345	1.18208	1.13153	1.39713	190.496	0.5579
		1327680	0.44155	0.99277	0.89502	1.21832	0.73862	0.88358	1.06335	0.42486	0.30756	0.08345	1.19877	1.15967	1.43719	189.866	0.56696
		1321880	0.42677	1.10912	0.7782	1.22452	0.78773	0.84305	1.21164	0.44155	0.31233	0.24128	1.14202	1.19638	1.43671	189.166	0.58508
		1316110	0.40579	1.19638	0.71335	1.19209	0.75483	0.8235	1.30939	0.48399	0.35858	0.42582	1.10483	1.15919	1.43862	188.455	0.61703
		1310360	0.38004	1.25647	0.75483	1.17874	0.72289	0.82111	1.29414	0.56934	0.41628	0.56124	1.07336	1.07956	1.40953	187.729	0.63515
		1304630	0.36812	1.29032	0.88882	1.17493	0.65231	0.84305	1.16777	0.66328	0.56362	0.6175	1.03283	0.98515	1.32418	187.017	0.67091
		1298930	0.36955	1.24693	1.02091	1.1754	0.61798	0.90456	1.03521	0.75912	0.69046	0.55838	0.9594	0.94366	1.22786	186.367	0.69618
		1293250	0.39482	1.15156	1.10817	1.14918	0.63133	0.97847	0.95367	0.86164	0.76246	0.4015	0.93222	0.96226	1.18256	185.851	0.69666
		1287600	0.44489	1.05572	1.18399	1.11389	0.68665	0.97513	0.92411	1.00231	0.74339	0.23794	0.95701	1.00088	1.20354	185.374	0.68521
		1281970	0.47779	0.98085	1.18303	1.09673	0.73862	0.91457	0.93985	1.12438	0.71716	0.10252	0.95081	1.0767	1.23644	184.812	0.71526
		1276360	0.49829	0.89645	1.12581	1.10102	0.76771	0.84972	1.01566	1.15156	0.67377	0.05627	0.91696	1.09291	1.24979	184.131	0.81158
		1270780	0.46301	0.80872	1.05286	1.10865	0.79155	0.80442	1.13487	1.10579	0.61893	0.1049	0.86689	1.11914	1.27459	183.387	0.89312
		1265220	0.38624	0.77105	1.04141	1.09768	0.75722	0.80299	1.22499	1.04475	0.55599	0.17786	0.82731	1.13153	1.32132	182.648	0.94795
		1259680	0.30279	0.80204	1.08194	1.09386	0.67997	0.83447	1.27792	1.019	0.48971	0.24939	0.75817	1.11771	1.37472	181.931	0.98848
		1254170	0.2408	0.83065	1.12391	1.11818	0.59271	0.90361	1.32275	0.98801	0.49257	0.26035	0.68855	1.04523	1.41573	181.305	0.98467
		1248680	0.21029	0.82159	1.17779	1.16777	0.54646	0.95558	1.36662	0.95034	0.54121	0.24796	0.6938	0.92697	1.45817	180.742	0.90837
		1243220	0.20504	0.79918	1.21212	1.21212	0.5002	0.95797	1.36805	0.92936	0.63753	0.21982	0.74673	0.86594	1.52111	180.171	0.83065
		1237770	0.27275	0.76962	1.17826	1.2331	0.4468	0.90933	1.33371	0.92697	0.70524	0.15831	0.80061	0.84496	1.58882	179.516	0.81015
		1232350	0.39101	0.76675	1.02472	1.2331	0.40865	0.84114	1.28651	0.88692	0.76294	0.12064	0.8316	0.83733	1.61123	178.769	0.79441
		1226950	0.51832	0.72575	0.8502	1.23119	0.38528	0.78773	1.20163	0.80729	0.79966	0.10061	0.89312	0.79966	1.59264	177.957	0.70429
		1221580	0.59748	0.63848	0.7453	1.23596	0.38624	0.75579	1.08433	0.75436	0.79536	0.11206	0.92173	0.76771	1.57785	177.117	0.59366
		1216230	0.62227	0.53787	0.73242	1.24741	0.38099	0.72908	0.9613	0.78392	0.71239	0.10538	0.89788	0.79632	1.56641	176.337	0.55361
		1210900	0.58174	0.46396	0.77295	1.2536	0.38958	0.75388	0.88787	0.87833	0.57125	0.0453	0.87261	0.83303	1.55163	175.684	0.52452
		1205590	0.49114	0.45967	0.84543	1.25504	0.39387	0.82064	0.88549	0.94891	0.42725	-0.03767	0.88549	0.79441	1.52206	175.098	0.46587
		1200310	0.3891	0.44584	0.95892	1.23787	0.37241	0.86641	0.94986	0.99325	0.29945	-0.11587	0.91457	0.7143	1.52016	174.536	0.3767
		1195040	0.29659	0.43774	1.05143	1.19781	0.34285	0.84305	1.08814	0.99039	0.2203	-0.15116	0.90218	0.65804	1.52397	174.006	0.38958
		1189800	0.23413	0.46158	1.07956	1.13201	0.2861	0.80013	1.21403	0.92506	0.16975	-0.13399	0.90265	0.64659	1.51348	173.474	0.51451
		1184580	0.20742	0.49257	1.05906	1.03855	0.23365	0.85115	1.27029	0.80585	0.15831	-0.10252	0.86975	0.6485	1.50728	172.905	0.68903
		1179390	0.24843	0.56791	1.02282	0.93937	0.19693	0.93031	1.22833	0.70429	0.17643	-0.07439	0.78773	0.67663	1.51491	172.27	0.84448
		1174210	0.31471	0.62895	1.01185	0.89264	0.19121	0.98944	1.14107	0.65231	0.23842	-0.05007	0.7	0.80919	1.52254	171.662	0.99373
		1169060	0.36049	0.71144	1.04952	0.947	0.18501	1.01662	1.0581	0.63372	0.34428	-0.01717	0.69523	0.97132	1.51634	171.075	1.17016
		1163930	0.35143	0.77915	1.13869	1.06144	0.16308	1.03664	0.94986	0.65136	0.46444	0.0453	0.77868	1.06573	1.51348	170.446	1.28984
		1158820	0.3314	0.85258	1.23119	1.17588	0.15783	1.04666	0.85211	0.73338	0.59605	0.10395	0.85783	1.03664	1.49059	169.781	1.26839
		1153730	0.34761	0.95797	1.30367	1.25742	0.1483	0.97656	0.77963	0.83351	0.73385	0.11969	0.92459	0.97036	1.4267	169.115	1.15442
		1148670	0.37479	1.00851	1.33276	1.33705	0.12445	0.86784	0.79489	0.90361	0.86641	0.14067	0.97895	0.96703	1.34516	168.484	1.04332
		1143620	0.38528	1.03283	1.32132	1.42145	0.08535	0.75865	0.85592	0.91171	0.92554	0.14687	1.02806	0.95177	1.29747	167.829	0.9737
		1138600	0.37622	0.96846	1.24359	1.49202	0.0782	0.68903	0.88453	0.85926	0.92936	0.15068	1.02234	0.86689	1.27983	167.122	0.88978
		1133600	0.36144	0.86832	1.14059	1.54018	0.08202	0.72765	0.88882	0.75293	0.82684	0.10014	0.93365	0.77581	1.29747	166.412	0.76485
		1128620	0.32616	0.74244	1.09577	1.58119	0.0267	0.80729	0.89836	0.60701	0.67854	0.06342	0.80967	0.7906	1.35946	165.713	0.70286
		1123660	0.23937	0.63658	1.08719	1.62888	-0.0391	0.91362	0.93126	0.45395	0.50688	0.12875	0.69714	0.84686	1.47581	165.061	0.70477
		1118720	0.12064	0.5722	1.10531	1.62697	-0.07915	1.0066	0.98085	0.30804	0.41866	0.26369	0.64659	0.81968	1.61695	164.419	0.75293
		1113800	0.03338	0.52786	1.09339	1.54734	-0.0515	1.1034	1.02377	0.21267	0.422	0.41342	0.60129	0.72527	1.71709	163.776	0.76199
		1108900	0.01621	0.52452	1.09196	1.4329	0.01574	1.18828	1.07479	0.21601	0.41866	0.52977	0.55408	0.66137	1.7581	163.188	0.76771
		1104030	0.0577	0.54026	1.10817	1.34945	0.0968	1.17111	1.0767	0.30327	0.41628	0.60797	0.51975	0.7019	1.7271	162.626	0.82397
		1099170	0.11969	0.5579	1.10579	1.297	0.20361	1.11723	1.01328	0.42486	0.38528	0.61607	0.54026	0.78297	1.65129	162.09	0.87833
		1094330	0.19932	0.58317	1.08242	1.23978	0.30279	1.03331	0.95129	0.54789	0.37861	0.53072	0.57697	0.87452	1.55592	161.466	0.91267
		1089520	0.31948	0.63896	1.0314	1.22643	0.40102	0.93651	0.89169	0.63276	0.32282	0.41199	0.58126	0.94175	1.47009	160.728	0.94938
		1084730	0.40627	0.72193	1.04284	1.28794	0.46587	0.79298	0.8173	0.70477	0.23699	0.36335	0.59795	0.9613	1.43337	159.986	1.02997
		1079950	0.43964	0.82445	1.06478	1.3752	0.50831	0.66566	0.71669	0.7081	0.19693	0.38481	0.68426	0.93269	1.45102	159.257	1.13201
		1075200	0.44918	0.94557	1.03426	1.43671	0.54216	0.61607	0.66805	0.66519	0.2532	0.46301	0.8297	0.81968	1.49965	158.522	1.20926
		1070460	0.49496	1.05858	0.9551	1.47676	0.59748	0.62132	0.70381	0.60368	0.38195	0.56171	0.95415	0.67425	1.55687	157.698	1.24168
		1065750	0.55408	1.12247	0.89073	1.52969	0.65231	0.66948	0.74625	0.58413	0.49829	0.6609	1.03998	0.56744	1.61409	156.918	1.21498
		1061060	0.56553	1.11008	0.90408	1.58262	0.66137	0.73099	0.77963	0.64754	0.56028	0.70667	1.10674	0.51355	1.65796	156.367	1.091
		1056380	0.5765	1.08194	0.93269	1.6098	0.62466	0.83399	0.81444	0.7267	0.58699	0.65279	1.13583	0.51928	1.67799	155.882	0.94461
		1051730	0.61321	1.07765	0.98372	1.6222	0.56553	0.9222	0.88596	0.81873	0.59414	0.58079	1.1034	0.55408	1.6613	155.327	0.81825
		1047100	0.65756	1.10722	1.07956	1.61552	0.52547	0.96178	0.95129	0.9079	0.56839	0.52452	0.99754	0.63419	1.64557	154.678	0.73671
		1042480	0.68188	1.18589	1.21737	1.5974	0.47398	0.95224	0.95558	0.9923	0.50974	0.47302	0.87261	0.7205	1.62601	154.113	0.69475
		1037890	0.66805	1.28269	1.36232	1.5645	0.42534	0.93031	0.8769	1.0252	0.40579	0.39053	0.7844	0.74482	1.60265	153.611	0.66805
		1033310	0.63992	1.37901	1.44243	1.52397	0.39816	0.93603	0.73385	0.9861	0.32949	0.33045	0.71859	0.77677	1.55354	152.991	0.65041
		1028760	0.5908	1.38378	1.41668	1.4658	0.4487	0.95367	0.62799	0.88692	0.26274	0.31519	0.68855	0.87166	1.48916	152.271	0.60844
		1024220	0.52786	1.27077	1.29509	1.40762	0.53501	0.95129	0.58079	0.78249	0.22125	0.27609	0.669	1.03045	1.41764	151.55	0.55504
		1019700	0.47636	1.10054	1.16873	1.36518	0.59319	0.93269	0.56124	0.69523	0.19121	0.18835	0.68331	1.14155	1.35136	150.887	0.52595
		1015200	0.42629	0.92602	1.0829	1.33371	0.62943	0.92888	0.5579	0.66233	0.20647	0.06437	0.71716	1.18685	1.34468	150.224	0.53215
		1010730	0.37432	0.78154	1.04237	1.29557	0.6156	0.91839	0.62799	0.67043	0.26131	-0.03719	0.72813	1.19829	1.38807	149.538	0.58842
		1006270	0.3252	0.66233	1.02806	1.24788	0.5908	0.89312	0.76103	0.69141	0.29516	-0.12302	0.75531	1.15538	1.45626	148.863	0.67616
		1001830	0.32282	0.59605	1.05	1.21832	0.53644	0.87643	0.844	0.72718	0.32997	-0.17881	0.80347	1.08814	1.52397	148.232	0.75483
		997404	0.35667	0.63372	1.11341	1.20354	0.48876	0.88453	0.82636	0.73624	0.36192	-0.19979	0.89931	0.98896	1.62077	147.622	0.81968
		993001	0.38815	0.72718	1.15156	1.19877	0.45252	0.90218	0.82827	0.7329	0.39339	-0.19884	1.02663	0.94271	1.71232	146.988	0.89025
		988617	0.39053	0.83208	1.17207	1.19305	0.39101	0.86069	0.93508	0.67759	0.40102	-0.1483	1.13297	0.91553	1.7252	146.323	0.94891
		984252	0.40293	0.88024	1.16873	1.2393	0.38338	0.79966	1.10388	0.61226	0.42439	-0.06866	1.22213	0.95654	1.66702	145.627	0.99087
		979905	0.4425	0.91553	1.16205	1.32513	0.40436	0.76008	1.2145	0.5579	0.49114	-0.01621	1.23119	1.07288	1.59883	144.937	1.0314
		975576	0.49257	0.94128	1.20401	1.41048	0.42534	0.72813	1.28603	0.51498	0.57268	-0.02384	1.1816	1.16014	1.53446	144.301	1.07622
		971267	0.51022	0.94366	1.25217	1.44529	0.39434	0.73862	1.40285	0.51069	0.63658	-0.04339	1.05476	1.22309	1.43576	143.704	1.08528
		966975	0.46921	0.91362	1.31178	1.43194	0.34237	0.7906	1.50108	0.52786	0.67616	-0.03624	0.90361	1.23692	1.34325	143.161	0.98944
		962702	0.40245	0.89216	1.30224	1.3957	0.33474	0.875	1.48106	0.5641	0.64707	-0.04721	0.77868	1.2641	1.31607	142.572	0.85497
		958447	0.36049	0.93746	1.23596	1.31512	0.32473	0.93937	1.34706	0.5827	0.54312	-0.11396	0.7062	1.23596	1.3485	141.984	0.71716
		954211	0.36335	1.02472	1.15776	1.22356	0.29182	0.97036	1.24598	0.57697	0.44155	-0.1812	0.73624	1.17445	1.39666	141.377	0.63801
		949992	0.32425	1.09529	1.06049	1.1549	0.24414	1.02043	1.23405	0.57697	0.41437	-0.22936	0.76962	1.15728	1.44911	140.739	0.58365
		945791	0.25749	1.12534	1.03855	1.12391	0.20647	1.08051	1.21212	0.61941	0.42534	-0.27895	0.80061	1.16682	1.55163	140.065	0.5393
		941609	0.22173	1.13964	1.05286	1.09673	0.16975	1.10912	1.17779	0.68331	0.45681	-0.31137	0.79012	1.13058	1.65892	139.369	0.52023
		937444	0.247	1.13964	1.0829	1.04666	0.11492	1.07002	1.15585	0.72241	0.54216	-0.3252	0.79966	1.04237	1.72901	138.747	0.56791
		933297	0.29421	1.12104	1.09005	0.98705	0.06914	1.01042	1.21737	0.69189	0.65756	-0.29135	0.82493	0.96226	1.72663	138.128	0.66471
		929168	0.31519	1.05524	1.07861	0.91505	0.07153	0.94414	1.30749	0.65041	0.68951	-0.21839	0.79775	0.90933	1.66559	137.504	0.71907
		925056	0.37289	0.99373	1.05858	0.84496	0.10681	0.88024	1.38044	0.62943	0.60844	-0.09537	0.77486	0.84352	1.61266	136.802	0.77295
		920962	0.45538	0.95749	1.01328	0.80204	0.16546	0.82111	1.41525	0.60606	0.50974	0.03052	0.741	0.78344	1.55878	136.073	0.89359
		916886	0.53072	0.95224	0.96989	0.8049	0.25129	0.76056	1.41525	0.56362	0.42057	0.08917	0.7658	0.79966	1.51491	135.372	1.09577
		912826	0.53596	0.94938	0.96035	0.87309	0.32759	0.77534	1.40715	0.52023	0.31281	0.12207	0.77105	0.85115	1.47295	134.698	1.23167
		908785	0.47207	0.91553	0.97227	0.95224	0.34809	0.81491	1.36471	0.54216	0.21935	0.17691	0.75531	0.86594	1.44529	134.047	1.26123
		904760	0.37479	0.85688	0.98705	1.02997	0.32234	0.85068	1.31035	0.58174	0.19789	0.23079	0.7534	0.80442	1.4472	133.383	1.23453
		900753	0.24939	0.79298	1.03998	1.07861	0.29612	0.87118	1.23835	0.62275	0.25606	0.25845	0.77105	0.67902	1.44196	132.767	1.17922
		896763	0.10538	0.75579	1.10579	1.11103	0.29469	0.8359	1.21403	0.65231	0.30851	0.25558	0.84639	0.56028	1.42193	132.19	1.06859
		892790	-0.02289	0.74434	1.13821	1.13678	0.28133	0.83447	1.22356	0.67997	0.34904	0.25511	0.90694	0.43249	1.39856	131.588	0.88263
		888835	-0.05293	0.7019	1.16253	1.12963	0.30184	0.84019	1.28508	0.70095	0.40531	0.26464	0.95272	0.38242	1.34802	130.951	0.70047
		884896	0.02289	0.65517	1.22166	1.14298	0.4034	0.86212	1.36042	0.69618	0.48018	0.25654	0.98085	0.43726	1.32704	130.294	0.59128
		880974	0.15068	0.69904	1.31083	1.1692	0.55933	0.89407	1.41621	0.71239	0.51689	0.22602	1.01995	0.56458	1.33467	129.636	0.5517
		877068	0.26751	0.80538	1.369	1.19972	0.65851	0.92316	1.44053	0.70763	0.51403	0.15545	1.06525	0.70429	1.35374	128.972	0.54455
		873180	0.37146	0.88978	1.33848	1.18017	0.68808	1.01995	1.41716	0.67425	0.55075	0.10633	1.07145	0.7782	1.36137	128.315	0.55408
		869308	0.47398	0.89836	1.27459	1.13058	0.67759	1.13773	1.37615	0.63324	0.58842	0.11301	1.06096	0.86308	1.33848	127.733	0.60034
		865453	0.52166	0.97942	1.15871	1.09768	0.63229	1.22976	1.31035	0.63562	0.5846	0.14687	1.08242	0.92745	1.33324	127.161	0.67949
		861614	0.50735	1.14775	1.01709	1.09673	0.55695	1.27077	1.24216	0.70143	0.52595	0.14019	1.11723	0.947	1.29986	126.606	0.73814
		857792	0.4673	1.25933	0.8831	1.11341	0.44203	1.30606	1.20211	0.75054	0.49114	0.1049	1.11103	0.95606	1.26791	126.058	0.78678
		853987	0.46635	1.27172	0.76103	1.14012	0.37575	1.30224	1.22213	0.81015	0.4859	0.08535	1.06001	1.01805	1.25504	125.535	0.80872
		850197	0.50783	1.22261	0.73385	1.17588	0.33808	1.22881	1.26028	0.84734	0.45109	0.04816	1.03092	1.11485	1.23835	124.988	0.81253
		846424	0.55933	1.194	0.76962	1.21737	0.33236	1.10149	1.30892	0.8359	0.43488	-0.00906	1.03951	1.14679	1.21641	124.346	0.77486
		842667	0.61655	1.12629	0.85831	1.2517	0.35715	0.99611	1.34039	0.75054	0.46206	-0.06914	1.07145	1.12438	1.18351	123.698	0.72098
		838927	0.67472	1.01995	0.93269	1.23978	0.37527	0.96893	1.37138	0.6671	0.52929	-0.06151	1.11771	1.13344	1.19686	123.054	0.69904
		835202	0.69189	0.91696	0.95892	1.19352	0.36192	0.97513	1.34945	0.67949	0.59032	0.01574	1.15633	1.15633	1.22738	122.44	0.65565
		831493	0.65327	0.87595	0.95892	1.15013	0.31137	1.03998	1.26791	0.72861	0.61703	0.10681	1.17731	1.14393	1.28508	121.841	0.6237
		827801	0.59175	0.85878	0.9284	1.13964	0.28133	1.10102	1.23358	0.78392	0.64087	0.20456	1.17874	1.08099	1.37758	121.288	0.62084
		824124	0.50259	0.86117	0.89741	1.14489	0.28467	1.13773	1.2331	0.84114	0.63467	0.25177	1.1363	1.00756	1.49679	120.805	0.7143
		820463	0.38528	0.83542	0.8831	1.14107	0.29135	1.15776	1.26028	0.92363	0.63658	0.25034	1.03664	0.93365	1.6098	120.335	0.81825
		816818	0.20218	0.80109	0.88358	1.14298	0.27323	1.1735	1.23262	0.97179	0.62704	0.22364	0.90027	0.84782	1.66464	119.851	0.85926
		813188	0.06056	0.77677	0.89121	1.14727	0.29945	1.16491	1.21689	0.9551	0.62323	0.16689	0.83017	0.7658	1.6551	119.345	0.85163
		809574	-0.00811	0.78154	0.91076	1.15252	0.38815	1.09816	1.27268	0.92602	0.597	0.15688	0.844	0.68235	1.56689	118.824	0.81825
		805976	-0.03242	0.86403	0.93746	1.14536	0.48494	1.01805	1.29843	0.91028	0.52834	0.17691	0.87786	0.63515	1.4329	118.245	0.77772
		802393	-0.01717	0.9737	0.92602	1.11818	0.52166	0.94652	1.25837	0.94748	0.49353	0.25225	0.91553	0.65327	1.2598	117.602	0.71955
		798825	0.04816	1.10817	0.83447	1.09053	0.48494	0.90551	1.16491	0.9985	0.46253	0.35524	0.9222	0.6938	1.11914	116.922	0.72765
		795273	0.17118	1.22547	0.70095	1.07193	0.43631	0.8626	1.12581	1.00756	0.43249	0.44155	0.90408	0.72956	1.08528	116.253	0.80252
		791737	0.26417	1.30939	0.56982	1.07098	0.38242	0.8359	1.1425	0.91219	0.34857	0.53596	0.83637	0.71526	1.15824	115.599	0.87452
		788215	0.31233	1.35231	0.49114	1.07336	0.30422	0.78154	1.10912	0.77343	0.2923	0.54121	0.81205	0.71907	1.27411	114.985	0.89264
		784709	0.35477	1.32704	0.40483	1.09673	0.22507	0.72098	1.06096	0.70429	0.30756	0.49973	0.87452	0.77915	1.37997	114.454	0.8831
		781218	0.40722	1.23835	0.33855	1.16444	0.1812	0.71859	1.02854	0.72765	0.33379	0.42343	0.98562	0.86403	1.50251	113.986	0.875
		777742	0.44203	1.1096	0.36621	1.20592	0.14877	0.75769	1.01662	0.76008	0.36478	0.35429	1.10388	0.96989	1.59645	113.517	0.83828
		774281	0.48018	0.9613	0.51212	1.21975	0.16069	0.81825	1.00374	0.80013	0.41389	0.3047	1.19925	1.01185	1.60837	112.993	0.76675
		770834	0.53835	0.86832	0.71621	1.23405	0.20218	0.87214	1.00279	0.86117	0.53453	0.23317	1.29986	1.03378	1.54543	112.385	0.7267
		767403	0.59223	0.80967	0.87166	1.28794	0.31233	1.01614	1.07527	0.94414	0.62895	0.19073	1.33228	1.0252	1.46627	111.703	0.75817
		763987	0.61989	0.7925	1.01042	1.37854	0.46253	1.20592	1.15681	0.94748	0.68331	0.15497	1.26266	1.00565	1.39523	110.985	0.80824
		760585	0.61655	0.8111	1.11818	1.4472	0.63801	1.32513	1.19781	0.82922	0.73051	0.13733	1.13344	0.96989	1.32513	110.287	0.82636
		757198	0.60701	0.83208	1.14441	1.49393	0.84352	1.30749	1.2188	0.669	0.82731	0.13781	1.04141	0.85592	1.29032	109.67	0.82731
		753826	0.58174	0.87833	1.05	1.49298	0.99611	1.23215	1.24025	0.52118	0.92411	0.16785	1.01519	0.73147	1.28603	109.115	0.84066
		750468	0.55265	0.88596	0.93985	1.44386	1.06668	1.20115	1.24264	0.44394	0.94223	0.28324	0.99277	0.67759	1.28365	108.635	0.83256
		747124	0.55122	0.89073	0.87547	1.39141	1.03235	1.17922	1.194	0.39387	0.95558	0.41819	0.95701	0.72098	1.28508	108.201	0.76199
		743796	0.55599	0.88644	0.85115	1.31464	0.92936	1.15871	1.14965	0.38576	1.00565	0.50735	0.95892	0.75674	1.32704	107.753	0.63467
		740481	0.54884	0.88453	0.84686	1.19781	0.78487	1.10579	1.14822	0.39387	1.0581	0.53024	1.00565	0.7062	1.38903	107.292	0.52118
		737181	0.51308	0.95177	0.83876	1.08242	0.63181	1.09053	1.17922	0.39864	1.01757	0.52309	1.0438	0.669	1.39666	106.785	0.4611
		733895	0.48685	1.02615	0.85926	1.02901	0.46396	1.08576	1.18828	0.41342	0.947	0.53358	1.08099	0.70095	1.33514	106.267	0.47636
		730624	0.49543	1.11246	0.85258	1.07098	0.30518	1.01948	1.16301	0.44632	0.95892	0.50449	1.10054	0.72479	1.26457	105.737	0.58079
		727366	0.51165	1.16873	0.84543	1.12724	0.18072	0.91457	1.13821	0.48637	0.98228	0.47016	1.07813	0.67663	1.21498	105.196	0.74816
		724123	0.51212	1.19829	0.83876	1.15442	0.12159	0.81539	1.14727	0.50592	0.93937	0.44441	1.01614	0.6218	1.1611	104.661	0.96798
		720893	0.49162	1.20974	0.8235	1.19162	0.15116	0.80633	1.15442	0.50402	0.84352	0.43917	0.95844	0.66423	1.12534	104.099	1.15204
		717678	0.45967	1.15013	0.79918	1.26076	0.25749	0.82684	1.13392	0.52977	0.80204	0.42868	0.96369	0.77486	1.12581	103.551	1.24836
		714477	0.40293	1.08004	0.78821	1.3299	0.41962	0.82111	1.09673	0.56362	0.8111	0.41342	0.94652	0.86021	1.17588	103.01	1.24502
		711289	0.29945	1.00708	0.78297	1.35851	0.55313	0.84496	1.07241	0.58174	0.79107	0.37813	0.89502	0.89312	1.24741	102.474	1.1754
		708115	0.17262	0.93508	0.74005	1.32084	0.61178	0.8502	1.0457	0.55695	0.74959	0.31805	0.8359	0.93412	1.30367	101.923	1.08671
		704955	0.07439	0.88549	0.63181	1.25122	0.61226	0.84352	1.00327	0.54979	0.66662	0.30136	0.77772	0.97466	1.33133	101.365	1.00613
		701809	0.01574	0.85115	0.55981	1.17636	0.5703	0.79727	0.98562	0.56553	0.56219	0.37575	0.73671	1.01042	1.31845	100.784	0.94461
		698677	-0.00477	0.82064	0.60511	1.12104	0.50545	0.77391	1.00613	0.62275	0.40102	0.49067	0.66996	0.99897	1.31035	100.153	0.91314
		695558	-0.00191	0.74291	0.7081	1.12724	0.46062	0.78583	1.06049	0.68712	0.23746	0.47874	0.61512	0.96846	1.31702	99.5288	0.90504
		692452	0.01431	0.68712	0.7987	1.14346	0.45538	0.78011	1.13869	0.7329	0.09727	0.39959	0.61417	0.95129	1.32275	98.9451	0.93603
		689360	0.04625	0.69523	0.85115	1.14918	0.48971	0.78154	1.24645	0.7453	0.0186	0.34285	0.6876	0.93269	1.33467	98.4583	1.01328
		686281	0.04292	0.72718	0.93603	1.16587	0.52118	0.7472	1.31273	0.71144	-0.00572	0.31281	0.78058	0.93985	1.38044	98.0334	1.09291
		683216	0.03338	0.76056	1.03807	1.19972	0.52214	0.71669	1.2908	0.72098	0.01669	0.18978	0.79584	0.93794	1.42241	97.6524	1.13344
		680164	0.0596	0.81396	1.08957	1.23215	0.47398	0.69475	1.19448	0.7472	0.06199	0.01287	0.74863	0.93794	1.44625	97.2595	1.15395
		677126	0.13447	0.93651	1.06621	1.21498	0.40483	0.6814	1.10054	0.71955	0.12636	-0.06628	0.7019	0.94748	1.4286	96.8294	1.18017
		674100	0.23556	1.04475	1.02949	1.20258	0.35906	0.69857	1.04904	0.64707	0.21076	-0.04721	0.69046	0.96655	1.38903	96.3745	1.17016
		671088	0.28086	1.08957	1.03569	1.23072	0.36049	0.72908	1.02472	0.59986	0.29325	-0.01049	0.67663	0.95558	1.33657	95.8524	1.05906
		668089	0.30231	1.09148	1.03378	1.26314	0.39816	0.79966	1.02854	0.64182	0.41342	0.03195	0.64945	0.89502	1.29032	95.2587	0.8893
		665102	0.28038	1.06621	0.92459	1.27745	0.44823	0.85735	1.08194	0.67186	0.53072	0.15831	0.61893	0.81444	1.29128	94.6379	0.75245
		662129	0.21887	1.04618	0.75865	1.26219	0.48733	0.83733	1.20544	0.61464	0.66519	0.33712	0.62132	0.79632	1.28078	94.111	0.68331
		659169	0.14353	1.02854	0.61226	1.20497	0.46492	0.79012	1.36328	0.5455	0.7596	0.49162	0.65708	0.82445	1.2536	93.6489	0.669
		656221	0.10014	1.03331	0.5002	1.09625	0.4077	0.71716	1.49393	0.48685	0.79966	0.59843	0.68569	0.82445	1.2393	93.1668	0.71621
		653287	0.11826	1.05953	0.43058	0.95034	0.34857	0.68855	1.58072	0.45919	0.80013	0.68331	0.66328	0.80776	1.25599	92.6194	0.84019
		650365	0.18215	1.06621	0.39387	0.83876	0.32139	0.67425	1.64604	0.39816	0.74863	0.68998	0.59557	0.80633	1.28269	92.0763	1.00517
		647456	0.28753	1.03283	0.43344	0.76103	0.33712	0.72575	1.67274	0.33188	0.70238	0.5908	0.53501	0.82731	1.29557	91.557	1.18971
		644559	0.3891	0.95129	0.48828	0.74339	0.39339	0.88978	1.59502	0.3171	0.63515	0.41533	0.47636	0.81873	1.31941	91.0363	1.33038
		641676	0.43917	0.86832	0.52691	0.79441	0.48637	1.12534	1.41096	0.37575	0.57983	0.28515	0.42868	0.78392	1.37234	90.5237	1.36328
		638804	0.42486	0.81921	0.59223	0.90647	0.60415	1.33181	1.20783	0.49543	0.54646	0.22984	0.38624	0.77868	1.38569	90.0402	1.29557
		635945	0.39291	0.79489	0.63944	1.06239	0.68235	1.44005	1.04809	0.61893	0.55742	0.21315	0.38528	0.81968	1.3423	89.6378	1.18399
		633099	0.3624	0.75626	0.69046	1.18399	0.66853	1.49345	0.91791	0.72384	0.61512	0.20456	0.43249	0.84591	1.27268	89.2653	1.07431
		630265	0.32234	0.73338	0.74673	1.25313	0.55408	1.47343	0.80729	0.77057	0.64993	0.20742	0.49257	0.85211	1.23215	88.8786	0.93699
		627444	0.28658	0.76532	0.82064	1.24216	0.42677	1.35422	0.77915	0.74291	0.6671	0.23556	0.54502	0.82016	1.22261	88.46	0.77343
		624634	0.29325	0.81968	0.91648	1.17826	0.3686	1.14536	0.8769	0.6566	0.65374	0.23413	0.56314	0.79107	1.20974	88.0594	0.67282
		621837	0.35954	0.80633	0.97561	1.10865	0.33522	1.00803	1.019	0.55075	0.66996	0.20504	0.60368	0.78011	1.24168	87.7738	0.669
		619052	0.42963	0.74291	1.0314	1.04904	0.28324	0.95367	1.13487	0.46492	0.67759	0.17214	0.66137	0.79584	1.34516	87.5197	0.73528
		616280	0.44394	0.72956	1.05906	1.01471	0.24557	0.92506	1.21784	0.37336	0.64373	0.19455	0.71526	0.84305	1.4677	87.225	0.8235
		613519	0.39911	0.81825	1.04332	1.00565	0.25988	0.88882	1.30606	0.30994	0.63086	0.21935	0.78344	0.92649	1.54257	86.8502	0.90265
		610771	0.35715	0.89693	1.02997	1.02758	0.30279	0.86737	1.38235	0.31662	0.70667	0.24366	0.89502	1.03807	1.58119	86.4263	0.96941
		608034	0.3252	0.89836	1.02234	1.07574	0.30375	0.87738	1.41287	0.4158	0.86021	0.2718	1.04523	1.12391	1.61457	85.9547	1.00899
		605309	0.29707	0.88167	1.02568	1.09577	0.32043	0.82159	1.42813	0.55885	0.99325	0.29993	1.16634	1.1673	1.63031	85.4302	0.98848
		602597	0.29135	0.86641	0.99087	1.0848	0.40579	0.74196	1.42622	0.64659	1.07193	0.30804	1.25027	1.18303	1.59979	84.9433	0.92697
		599896	0.3109	0.84209	0.97132	1.07431	0.51928	0.68665	1.41096	0.70286	1.12343	0.27323	1.31941	1.21593	1.52922	84.5194	0.83733
		597207	0.34618	0.71192	1.00183	1.11055	0.59414	0.71716	1.39666	0.74244	1.13392	0.25749	1.37329	1.2188	1.46008	84.137	0.78678
		594529	0.36001	0.59748	1.02949	1.16825	0.6175	0.78392	1.40572	0.7782	1.08147	0.25225	1.37568	1.17636	1.40429	83.7479	0.76675
		591864	0.34428	0.58079	1.04666	1.20115	0.65899	0.84972	1.39093	0.75436	0.98467	0.23508	1.33467	1.10531	1.36137	83.302	0.73147
		589210	0.29373	0.66662	1.05619	1.21737	0.68045	0.91553	1.33276	0.65899	0.86546	0.18501	1.24502	0.99945	1.31989	82.7379	0.69284
		586567	0.21696	0.76628	1.08385	1.25074	0.6671	0.96273	1.27506	0.59462	0.74053	0.14162	1.1301	0.83542	1.27554	82.0561	0.669
		583936	0.16594	0.80824	1.09148	1.30129	0.63992	0.9656	1.24121	0.58937	0.71049	0.13876	1.03235	0.63992	1.26696	81.3718	0.68092
		581317	0.17357	0.86403	1.09291	1.32465	0.66566	0.89502	1.22213	0.59748	0.75912	0.12445	0.9861	0.52643	1.30939	80.8086	0.65899
		578709	0.1955	0.91124	1.11723	1.33896	0.7143	0.82684	1.19591	0.58985	0.78487	0.08869	0.99945	0.54455	1.38044	80.3585	0.6547
		576113	0.20647	0.93937	1.10245	1.35469	0.7062	0.80109	1.19734	0.59271	0.68045	0.05865	1.00756	0.63896	1.45626	79.9403	0.7205
		573528	0.19693	0.94032	1.03378	1.38187	0.64898	0.83923	1.23358	0.68045	0.5188	0.06485	1.05667	0.7534	1.5049	79.4969	0.844
		570954	0.19979	0.9675	0.95129	1.36709	0.60987	0.88739	1.24025	0.76866	0.41866	0.12779	1.19019	0.89407	1.54591	79.0458	0.91171
		568391	0.22268	1.07241	0.93985	1.30558	0.61989	0.9656	1.2207	0.78917	0.34189	0.18454	1.36328	1.02615	1.57118	78.609	0.84925
		565840	0.27657	1.18971	0.96178	1.22261	0.62227	1.04475	1.18399	0.78297	0.26035	0.27704	1.49965	1.06907	1.53685	78.1412	0.74673
		563300	0.33808	1.28651	0.95701	1.12009	0.60844	1.08004	1.1611	0.76485	0.19741	0.34523	1.54448	1.00994	1.4658	77.6577	0.61321
		560771	0.39911	1.36614	0.96846	1.04094	0.61703	1.06859	1.13487	0.74863	0.2532	0.36669	1.55067	0.90551	1.41621	77.1833	0.4797
		558253	0.4406	1.42431	0.96512	0.99516	0.67234	0.99802	1.0848	0.64898	0.41199	0.31281	1.50394	0.79966	1.4596	76.7927	0.32091
[truncated: 4,753 more rows]

## Sheet: Figure 5A
	Retention Time	GC-MS Signal: Total Ion Count				All MS Spectra shown in the SI
	15.109	502930
	15.131	437093
	15.152	393155
	15.174	369155
	15.196	344889
	15.218	328501
	15.239	330474
	15.261	321696
	15.283	318387
	15.304	325062
	15.326	318048
	15.348	309398
	15.37	311698
	15.391	308016
	15.413	300254
	15.435	301716
	15.457	299688
	15.478	293105
	15.5	292614
	15.522	290237
	15.543	284636
	15.565	284657
	15.587	289237
	15.609	295977
	15.63	307916
	15.652	313914
	15.674	310353
	15.695	298735
	15.717	306039
	15.739	311535
	15.761	302443
	15.782	296996
	15.804	302433
	15.826	335369
	15.847	388237
	15.869	346518
	15.891	300091
	15.913	291331
	15.934	290208
	15.956	286933
	15.978	287227
	16	282639
	16.021	286921
	16.043	280440
	16.065	272339
	16.086	272238
	16.108	276761
	16.13	283072
	16.152	371961
	16.173	668575
	16.195	648531
	16.217	395802
	16.238	311058
	16.26	287472
	16.282	280773
	16.304	297283
	16.325	339809
	16.347	422586
	16.369	396101
	16.39	308039
	16.412	288832
	16.434	283975
	16.456	283000
	16.477	276586
	16.499	275064
	16.521	278371
	16.543	278181
	16.564	277973
	16.586	278132
	16.608	278538
	16.629	276607
	16.651	272779
	16.673	273889
	16.695	276980
	16.716	283613
	16.738	278383
	16.76	277205
	16.781	280092
	16.803	285651
	16.825	288161
	16.847	276932
	16.868	275584
	16.89	324609
	16.912	431048
	16.934	394987
	16.955	320184
	16.977	313936
	16.999	279373
	17.02	267764
	17.042	267958
	17.064	270055
	17.086	279025
	17.107	286517
	17.129	303937
	17.151	302352
	17.172	290317
	17.194	301352
	17.216	305146
	17.238	292174
	17.259	275683
	17.281	274660
	17.303	277154
	17.325	282126
	17.346	282576
	17.368	274911
	17.39	269066
	17.411	274228
	17.433	273404
	17.455	270276
	17.477	298170
	17.498	376825
	17.52	381698
	17.542	319621
	17.563	285733
	17.585	283388
	17.607	289852
	17.629	283802
	17.65	273980
	17.672	268347
	17.694	269298
	17.715	285100
	17.737	316677
	17.759	312088
	17.781	288683
	17.802	276626
	17.824	286066
	17.846	303645
	17.868	282680
	17.889	270589
	17.911	275213
	17.933	275800
	17.954	283862
	17.976	279469
	17.998	276710
	18.02	274180
	18.041	269330
	18.063	267923
	18.085	260603
	18.106	263489
	18.128	273517
	18.15	287568
	18.172	303408
	18.193	286517
	18.215	273406
	18.237	274610
	18.259	270199
	18.28	274215
	18.302	276165
	18.324	292325
	18.345	296349
	18.367	278967
	18.389	265526
	18.411	275172
	18.432	283144
	18.454	300291
	18.476	297835
	18.497	282847
	18.519	279530
	18.541	277046
	18.563	272536
	18.584	279824
	18.606	284702
	18.628	284343
	18.649	283620
	18.671	319431
	18.693	379405
	18.715	334786
	18.736	284338
	18.758	270658
	18.78	263425
	18.802	264497
	18.823	271225
	18.845	288351
	18.867	548039
	18.888	1807550
	18.91	2343120
	18.932	866623
	18.954	322954
	18.975	277671
	18.997	287061
	19.019	295774
	19.04	286050
	19.062	274814
	19.084	285804
	19.106	319758
	19.127	325898
	19.149	316150
	19.171	301877
	19.193	280612
	19.214	271469
	19.236	270626
	19.258	274241
	19.279	284957
	19.301	314476
	19.323	385019
	19.345	398771
	19.366	334996
	19.388	293083
	19.41	283908
	19.431	280181
	19.453	275140
	19.475	270308
	19.497	272533
	19.518	294305
	19.54	328157
	19.562	318020
	19.583	288146
	19.605	280383
	19.627	289139
	19.649	329034
	19.67	330971
	19.692	292456
	19.714	277104
	19.736	281309
	19.757	370512
	19.779	682604
	19.801	705877
	19.822	401640
	19.844	298955
	19.866	330312
	19.888	330546
	19.909	293273
	19.931	278312
	19.953	275322
	19.974	273098
	19.996	273183
	20.018	271306
	20.04	271216
	20.061	300715
	20.083	637562
	20.105	1315460
	20.127	1044620
	20.148	446359
	20.17	303500
	20.192	288184
	20.213	292408
	20.235	299976
	20.257	306117
	20.279	298591
	20.3	285106
	20.322	289176
	20.344	318272
	20.365	359973
	20.387	382963
	20.409	353018
	20.431	340786
	20.452	318669
	20.474	283197
	20.496	274428
	20.517	274766
	20.539	276236
	20.561	275863
	20.583	279305
	20.604	279361
	20.626	309959
	20.648	528425
	20.67	709103
	20.691	464730
	20.713	328797
	20.735	305420
	20.756	292109
	20.778	291169
	20.8	296821
	20.822	290114
	20.843	283866
	20.865	283348
	20.887	281136
	20.908	281756
	20.93	290185
	20.952	298327
	20.974	335631
	20.995	391198
	21.017	369066
	21.039	328746
	21.061	298501
	21.082	290473
	21.104	293461
	21.126	290997
	21.147	294309
	21.169	312313
	21.191	298579
	21.213	282629
	21.234	277525
	21.256	280544
	21.278	309882
	21.299	393639
	21.321	448557
	21.343	379982
	21.365	306577
	21.386	289565
	21.408	316701
	21.43	368085
	21.451	415499
	21.473	412180
	21.495	438663
	21.517	481013
	21.538	419148
	21.56	335752
	21.582	327568
	21.604	316042
	21.625	299121
	21.647	303374
	21.669	333360
	21.69	374918
	21.712	353144
	21.734	308909
	21.756	299521
	21.777	349659
	21.799	605136
	21.821	684983
	21.842	446425
	21.864	350644
	21.886	334918
	21.908	389660
	21.929	544796
	21.951	538994
	21.973	452760
	21.995	415562
	22.016	339031
	22.038	342471
	22.06	623375
	22.081	1050560
	22.103	911964
	22.125	592864
	22.147	532921
	22.168	622042
	22.19	469392
	22.212	357181
	22.233	326431
	22.255	315503
	22.277	323028
	22.299	323232
	22.32	326439
	22.342	401003
	22.364	454124
	22.385	451801
	22.407	367662
	22.429	321956
	22.451	361162
	22.472	469406
	22.494	454569
	22.516	344624
	22.538	308272
	22.559	302037
	22.581	302503
	22.603	301409
	22.624	299907
	22.646	305866
	22.668	320679
	22.69	345163
	22.711	342861
	22.733	327864
	22.755	597322
	22.776	2508390
	22.798	6348600
	22.82	5446880
	22.842	1397490
	22.863	496110
	22.885	390262
	22.907	358404
	22.928	346157
	22.95	342814
	22.972	326849
	22.994	313462
	23.015	313484
	23.037	306058
	23.059	300298
	23.081	346372
	23.102	629911
	23.124	850075
	23.146	610470
	23.167	447657
	23.189	392757
	23.211	361979
	23.233	408286
	23.254	536195
	23.276	488626
	23.298	398623
	23.319	389870
	23.341	347409
	23.363	319917
	23.385	339004
	23.406	399324
	23.428	405229
	23.45	348046
	23.472	392029
	23.493	1024460
	23.515	2993410
	23.537	3779890
	23.558	1814670
	23.58	690733
	23.602	887031
	23.624	1078980
	23.645	692697
	23.667	544210
	23.689	468883
	23.71	372365
	23.732	370264
	23.754	441667
	23.776	449192
	23.797	379472
	23.819	355703
	23.841	491154
	23.862	887481
	23.884	1122980
	23.906	1058370
	23.928	832222
	23.949	551143
	23.971	412133
	23.993	392694
	24.015	389425
	24.036	370690
	24.058	372940
	24.08	395389
	24.101	418880
	24.123	574311
	24.145	1406960
	24.167	2305710
	24.188	1456250
	24.21	745761
	24.232	729260
	24.253	699549
	24.275	621119
	24.297	465409
	24.319	390404
	24.34	384792
	24.362	494906
	24.384	957863
	24.406	1862090
	24.427	1685260
	24.449	766897
	24.471	533583
	24.492	550409
	24.514	503529
	24.536	456917
	24.558	529504
	24.579	630552
	24.601	510547
	24.623	426083
	24.644	439152
	24.666	410800
	24.688	396278
	24.71	383449
	24.731	370410
	24.753	405024
	24.775	476064
	24.796	470456
	24.818	418430
	24.84	390946
	24.862	440457
	24.883	533858
	24.905	524047
	24.927	454918
	24.949	391233
	24.97	373927
	24.992	405846
	25.014	637727
	25.035	1827380
	25.057	3486580
	25.079	2516810
	25.101	937484
	25.122	681902
	25.144	829164
	25.166	686833
	25.187	484220
	25.209	413595
	25.231	411538
	25.253	451845
	25.274	518580
	25.296	465845
	25.318	401477
	25.34	383229
	25.361	410771
	25.383	485075
	25.405	480362
	25.426	448067
	25.448	561730
	25.47	586410
	25.492	469114
	25.513	427351
	25.535	391076
	25.557	365213
	25.578	367261
	25.6	468678
	25.622	1228400
	25.644	3129980
	25.665	3481160
	25.687	1500870
	25.709	725911
	25.73	554048
	25.752	498146
	25.774	486822
	25.796	456479
	25.817	436046
	25.839	455347
	25.861	463025
	25.883	483895
	25.904	466636
	25.926	416597
	25.948	384620
	25.969	376074
	25.991	367692
	26.013	371451
	26.035	390474
	26.056	444854
	26.078	470396
	26.1	490517
	26.121	582691
	26.143	564832
	26.165	532511
	26.187	605190
	26.208	691068
	26.23	628096
	26.252	545884
	26.274	523919
	26.295	532665
	26.317	466782
	26.339	434177
	26.36	491650
	26.382	535931
	26.404	471717
	26.426	431967
	26.447	433651
	26.469	457980
	26.491	471353
	26.512	458881
	26.534	453394
	26.556	522240
	26.578	693028
	26.599	710516
	26.621	612723
	26.643	566596
	26.664	485619
	26.686	433063
	26.708	434640
	26.73	458053
	26.751	522156
	26.773	681055
	26.795	642182
	26.817	534912
	26.838	510499
	26.86	470098
	26.882	446044
	26.903	438429
	26.925	437031
	26.947	456687
	26.969	435432
	26.99	411530
	27.012	466980
	27.034	924775
	27.055	1641510
	27.077	1349920
	27.099	697551
	27.121	507233
	27.142	480507
	27.164	469162
	27.186	446293
	27.208	443222
	27.229	449630
	27.251	445027
	27.273	417744
	27.294	409328
	27.316	428754
	27.338	471820
	27.36	582910
	27.381	695518
	27.403	695313
	27.425	635221
	27.446	595831
	27.468	819976
	27.49	1080830
	27.512	946645
	27.533	675746
	27.555	559052
	27.577	563871
	27.598	586215
	27.62	511862
	27.642	485038
	27.664	520868
	27.685	532502
	27.707	613695
	27.729	853225
	27.751	840930
	27.772	623202
	27.794	538099
	27.816	532756
	27.837	518279
	27.859	645860
	27.881	1079640
	27.903	1160920
	27.924	794794
	27.946	595937
	27.968	503760
	27.989	471635
	28.011	463148
	28.033	503355
	28.055	535228
	28.076	522766
	28.098	503218
	28.12	465304
	28.142	469829
	28.163	509245
	28.185	481462
	28.207	450662
	28.228	467165
	28.25	675971
	28.272	1816910
	28.294	3915210
	28.315	3829090
	28.337	1732450
	28.359	1355680
	28.38	2039430
	28.402	2018290
	28.424	1122540
	28.446	703372
	28.467	568751
	28.489	514168
	28.511	491243
	28.532	477609
	28.554	464485
	28.576	467369
	28.598	474413
	28.619	464586
	28.641	453970
	28.663	448312
	28.685	443582
	28.706	460734
	28.728	468799
	28.75	475389
	28.771	468420
	28.793	466591
	28.815	459653
	28.837	497699
	28.858	661743
	28.88	729733
	28.902	589723
	28.923	526373
	28.945	556344
	28.967	569199
	28.989	530118
	29.01	478912
	29.032	488205
	29.054	516940
	29.076	514995
	29.097	469531
	29.119	466690
	29.141	576023
	29.162	878032
	29.184	993901
	29.206	761408
	29.228	632859
	29.249	629465
	29.271	638069
	29.293	583457
	29.314	524955
	29.336	494293
	29.358	479687
	29.38	500363
	29.401	536154
	29.423	563353
	29.445	532388
	29.466	502567
	29.488	491362
	29.51	474038
	29.532	465537
	29.553	453990
	29.575	451839
	29.597	451616
	29.619	459174
	29.64	474721
	29.662	464815
	29.684	451447
	29.705	452120
	29.727	466847
	29.749	494280
	29.771	504998
	29.792	476528
	29.814	457605
	29.836	445363
	29.857	451437
	29.879	465728
	29.901	457157
	29.923	452591
	29.944	452402
	29.966	457494
	29.988	449645
	30.01	455349
	30.031	463742
	30.053	472114
	30.075	487406
	30.096	489378
	30.118	474826
	30.14	472085
	30.162	476856
	30.183	499667
	30.205	520703
	30.227	547834
	30.248	547371
	30.27	509221
	30.292	506424
	30.314	531818
	30.335	555018
	30.357	655422
	30.379	1113840
	30.4	1714960
	30.422	1362620
	30.444	901051
	30.466	721042
	30.487	616507
	30.509	562843
	30.531	576538
	30.553	678226
	30.574	736429
	30.596	650849
	30.618	570591
	30.639	549403
	30.661	534632
	30.683	504365
	30.705	496109
	30.726	500152
	30.748	520656
	30.77	515631
	30.791	509437
	30.813	502971
	30.835	503818
	30.857	513657
	30.878	502531
	30.9	503791
	30.922	522897
	30.944	537105
	30.965	533597
	30.987	542131
	31.009	532160
	31.03	540399
	31.052	582341
	31.074	570179
	31.096	529860
	31.117	502850
	31.139	500337
	31.161	502061
	31.182	519604
	31.204	551968
	31.226	555056
	31.248	535095
	31.269	519829
	31.291	508767
	31.313	500341
	31.334	506451
	31.356	513105
	31.378	515387
	31.4	512228
	31.421	512061
	31.443	511758
	31.465	508964
	31.487	504080
	31.508	501488
	31.53	529949
	31.552	562712
	31.573	565803
	31.595	533444
	31.617	516670
	31.639	554554
	31.66	710643
	31.682	1201000
	31.704	1737730
	31.725	1425500
	31.747	841650
	31.769	610870
	31.791	595496
	31.812	648620
	31.834	679830
	31.856	638235
	31.878	559499
	31.899	530988
	31.921	530303
	31.943	524657
	31.964	522246
	31.986	527587
	32.008	531919
	32.03	527985
	32.051	538717
	32.073	562083
	32.095	543855
	32.116	514093
	32.138	504476
	32.16	503452
	32.182	506834
	32.203	500502
	32.225	507034
	32.247	538128
	32.268	599175
	32.29	742464
	32.312	829183
	32.334	731542
	32.355	609065
	32.377	560993
	32.399	552115
	32.421	564998
	32.442	559223
	32.464	533816
	32.486	514853
	32.507	516705
	32.529	539511
	32.551	575784
	32.573	604721
	32.594	639065
	32.616	645054
	32.638	592548
	32.659	532025
	32.681	512265
	32.703	511113
	32.725	520089
	32.746	518549
	32.768	517379
	32.79	514196
	32.812	508407
	32.833	512434
	32.855	509633
	32.877	507526
	32.898	500081
	32.92	494750
	32.942	499802
	32.964	497402
	32.985	496374
	33.007	498289
	33.029	498208
	33.05	496549
	33.072	507198
	33.094	516056
	33.116	528708
	33.137	564719
	33.159	598114
	33.181	582764
	33.202	572776
	33.224	593010
	33.246	629393
	33.268	619150
	33.289	552223
	33.311	521240
	33.333	513466
	33.355	509365
	33.376	509993
	33.398	508440
	33.42	506915
	33.441	503029
	33.463	511145
	33.485	514113
	33.507	520131
	33.528	534373
	33.55	539947
	33.572	564501
	33.593	592406
	33.615	613080
	33.637	589680
	33.659	554760
	33.68	529651
	33.702	515076
	33.724	518099
	33.746	512687
	33.767	512213
	33.789	507919
	33.811	502208
	33.832	498402
	33.854	492272
	33.876	490929
	33.898	488799
	33.919	483019
	33.941	488787
	33.963	491657
	33.984	494692
	34.006	501942
	34.028	508841
	34.05	514202
	34.071	513788
	34.093	509285
	34.115	502194
	34.136	489369
	34.158	485161
	34.18	485920
	34.202	480868
	34.223	481454
	34.245	482613
	34.267	483837
	34.289	481037
	34.31	478922
	34.332	478054
	34.354	484650
	34.375	482173
	34.397	487292
	34.419	496743
	34.441	520541
	34.462	537516
	34.484	529536
	34.506	509157
	34.527	496375
	34.549	484709
	34.571	487581
	34.593	487152
	34.614	483589
	34.636	483254
	34.658	482096
	34.679	485706
	34.701	482388
	34.723	485709
	34.745	477433
	34.766	477486
	34.788	479189
	34.81	477472
	34.832	479183
	34.853	477273
	34.875	477802
	34.897	482741
	34.918	478262
	34.94	485933
	34.962	485221
	34.984	481175
	35.005	481467
	35.027	482512
	35.049	481115
	35.07	491943
	35.092	497588
	35.114	517045
	35.136	517023
	35.157	510146
	35.179	497292
	35.201	496366
	35.223	494195
	35.244	494653
	35.266	494965
	35.288	487837
	35.309	489665
	35.331	487793
	35.353	487801
	35.375	483253
	35.396	486150
	35.418	480398
	35.44	481958
	35.461	481628
	35.483	481417
	35.505	484090
	35.527	481705
	35.548	489851
	35.57	485627
	35.592	477592
	35.614	478737
	35.635	475706
	35.657	480478
	35.679	481804
	35.7	480115
	35.722	477131
	35.744	474400
	35.766	473893
	35.787	471317
	35.809	471754
	35.831	477419
	35.852	483215
	35.874	510074
	35.896	599329
	35.918	783738
	35.939	987512
	35.961	1075910
	35.983	958076
	36.004	750103
	36.026	609656
	36.048	530212
	36.07	510708
	36.091	504234
	36.113	497178
	36.135	491291
	36.157	488258
	36.178	485837
	36.2	494478
	36.222	490962
	36.243	487732
	36.265	481119
	36.287	477611
	36.309	475263
	36.33	476465
	36.352	480507
	36.374	488690
	36.395	495667
	36.417	489256
	36.439	488593
	36.461	483489
	36.482	480255
	36.504	475285
	36.526	475027
	36.547	471748
	36.569	474862
	36.591	472384
	36.613	476583
	36.634	473642
	36.656	472873
	36.678	480657
	36.7	486056
	36.721	493555
	36.743	504668
	36.765	514318
	36.786	521868
	36.808	522226
	36.83	518372
	36.852	517709
	36.873	513289
	36.895	498158
	36.917	489111
	36.938	487381
	36.96	483724
	36.982	481235
	37.004	480470
	37.025	478422
	37.047	473884
	37.069	469798
	37.091	475304
	37.112	472368
	37.134	470990
	37.156	470238
	37.177	470874
	37.199	471397
	37.221	468138
	37.243	469293
	37.264	471243
	37.286	469428
	37.308	468877
	37.329	469317
	37.351	470571
	37.373	476655
	37.395	482611
	37.416	482669
	37.438	488104
	37.46	484640
	37.482	476061
	37.503	477323
	37.525	479977
	37.547	479519
	37.568	478461
	37.59	479796
	37.612	478139
	37.634	474753
	37.655	474918
	37.677	471704
	37.699	472534
	37.72	471604
	37.742	471211
	37.764	470307
	37.786	464213
	37.807	472700
	37.829	463212
	37.851	465500
	37.872	460791
	37.894	463125
	37.916	461787
	37.938	465735
	37.959	461804
	37.981	463555
	38.003	460077
	38.025	463415
	38.046	460826
	38.068	462975
	38.09	466142
	38.111	463575
	38.133	465247
	38.155	465632
	38.177	462414
	38.198	463077
	38.22	462960
	38.242	467329
	38.263	465385
	38.285	467759
	38.307	471697
	38.329	477803
	38.35	481696
	38.372	483691
	38.394	485648
	38.416	486462
	38.437	495405
	38.459	503635
	38.481	508644
	38.502	511840
	38.524	507829
	38.546	501266
	38.568	488105
	38.589	486810
	38.611	479037
	38.633	479307
	38.654	472005
	38.676	471421
	38.698	472857
	38.72	468903
	38.741	470011
	38.763	468310
	38.785	475910
	38.806	475138
	38.828	472935
	38.85	475686
	38.872	473244
	38.893	471654
	38.915	473793
	38.937	472840
	38.959	472452
	38.98	476847
	39.002	476903
	39.024	481657
	39.045	479378
	39.067	474324
	39.089	468254
	39.111	467011
	39.132	463274
	39.154	465863
	39.176	467513
	39.197	464022
	39.219	457530
	39.241	462408
	39.263	462803
	39.284	461788
	39.306	462715
	39.328	459181
	39.349	457191
	39.371	461266
	39.393	459395
	39.415	455154
	39.436	460804
	39.458	466320
	39.48	463745
	39.502	458622
	39.523	462379
	39.545	460072
	39.567	458598
	39.588	461327
	39.61	460432
	39.632	460987
	39.654	458321
	39.675	460002
	39.697	457078
	39.719	457474
	39.74	459777
	39.762	460593
	39.784	456805
	39.806	456941
	39.827	458191
	39.849	455074
	39.871	457757
	39.893	458886
	39.914	454624
	39.936	456465
	39.958	458798
	39.979	456283
	40.001	456560
	40.023	459609
	40.045	459104
	40.066	458102
	40.088	459893
	40.11	457317
	40.131	454645
	40.153	456722
	40.175	456221
	40.197	455835
	40.218	456393
	40.24	458847
	40.262	454670
	40.284	454769
	40.305	457914
	40.327	458450
	40.349	455670
	40.37	456290
	40.392	454682
	40.414	455824
	40.436	454455
	40.457	454572
	40.479	457977
	40.501	464028
	40.522	465625
	40.544	467412
	40.566	461343
	40.588	456624
	40.609	457050
	40.631	457211
	40.653	458267
	40.674	448010
	40.696	459962
	40.718	457017
	40.74	455873
	40.761	461016
	40.783	455910
	40.805	459927
	40.827	465896
	40.848	472214
	40.87	494497
	40.892	521127
	40.913	551887
	40.935	583077
	40.957	590129
	40.979	585271
	41	566275
	41.022	531358
	41.044	509680
	41.065	493308
	41.087	483974
	41.109	480101
	41.131	477193
	41.152	475301
	41.174	473907
	41.196	476782
	41.218	467333
	41.239	466293
	41.261	465817
	41.283	467073
	41.304	463364
	41.326	457403
	41.348	462137
	41.37	457722
	41.391	462100
	41.413	465187
	41.435	466850
	41.456	463075
	41.478	464658
	41.5	458980
	41.522	462240
	41.543	460665
	41.565	453445
	41.587	451599
	41.608	455403
	41.63	455161
	41.652	453087
	41.674	453512
	41.695	455169
	41.717	457646
	41.739	456786
	41.761	455235
	41.782	457784
	41.804	453897
	41.826	460824
	41.847	456680
	41.869	453259
	41.891	456584
	41.913	458741
	41.934	449285
	41.956	452585
	41.978	454619
	41.999	450791
	42.021	456164
	42.043	452670
	42.065	455849
	42.086	451803
	42.108	456514
	42.13	459053
	42.151	453373
	42.173	453651
	42.195	456321
	42.217	458579
	42.238	462289
	42.26	464252
	42.282	465813
	42.304	473161
	42.325	474276
	42.347	480896
	42.369	483163
	42.39	485284
	42.412	483149
	42.434	477374
	42.456	466902
	42.477	464558
	42.499	462686
	42.521	462798
	42.542	461556
	42.564	460611
	42.586	452604
	42.608	453408
	42.629	452848
	42.651	454517
	42.673	449109
	42.695	449419
	42.716	448515
	42.738	452424
	42.76	452424
	42.781	453458
	42.803	447545
	42.825	454407
	42.847	456045
	42.868	462548
	42.89	466548
	42.912	473756
	42.933	479684
	42.955	481910
	42.977	481920
	42.999	475487
	43.02	468912
	43.042	466175
	43.064	461419
	43.085	457459
	43.107	457130
	43.129	452083
	43.151	456960
	43.172	454160
	43.194	455249
	43.216	453234
	43.238	449863
	43.259	451430
	43.281	449814
	43.303	449012
	43.324	451261
	43.346	447285
	43.368	455687
	43.39	447292
	43.411	448516
	43.433	455973
	43.455	456573
	43.476	455162
	43.498	449905
	43.52	447439
	43.542	446739
	43.563	450409
	43.585	447216
	43.607	446316
	43.629	452829
	43.65	450172
	43.672	451907
	43.694	446715
	43.715	451492
	43.737	452744
	43.759	450034
	43.781	449929
	43.802	448631
	43.824	448850
	43.846	445499
	43.867	452777
	43.889	448056
	43.911	449466
	43.933	445876
	43.954	447637
	43.976	445657
	43.998	444322
	44.019	446900
	44.041	445822
	44.063	450212
	44.085	445668
	44.106	444031
	44.128	447332
	44.15	447638
	44.172	449553
	44.193	449650
	44.215	441890
	44.237	446371
	44.258	444766
	44.28	444273
	44.302	448440
	44.324	442569
	44.345	447479
	44.367	450026
	44.389	446025
	44.41	442964
	44.432	439738
	44.454	443355
	44.476	445423
	44.497	440588
	44.519	442934
	44.541	442845
	44.563	442025
	44.584	448205
	44.606	444291
	44.628	447212
	44.649	450959
	44.671	444365
	44.693	449372
	44.715	442366
	44.736	444999
	44.758	447480
	44.78	444074
	44.801	445270
	44.823	443261
	44.845	446570
	44.867	449215
	44.888	445261
	44.91	445865
	44.932	442752
	44.953	442709
	44.975	441369
	44.997	440531
	45.019	437818
	45.04	438620
	45.062	438823
	45.084	444736
	45.106	444317
	45.127	437918
	45.149	443776
	45.171	441378
	45.192	440456
	45.214	443426
	45.236	440563
	45.258	439882
	45.279	440455
	45.301	442962
	45.323	445079
	45.344	442506
	45.366	442346
	45.388	442809
	45.41	438840
	45.431	440337
	45.453	436806
	45.475	438541
	45.497	442527
	45.518	445882
	45.54	439236
	45.562	442605
	45.583	441752
	45.605	440523
	45.627	440142
	45.649	439964
	45.67	434396
	45.692	439591
	45.714	443082
	45.735	436179
	45.757	442614
	45.779	437181
	45.801	440295
	45.822	440146
	45.844	438908
	45.866	442613
	45.887	442285
	45.909	446986
	45.931	441688
	45.953	438007
	45.974	439959
	45.996	446132
	46.018	443351
	46.04	441215
	46.061	442208
	46.083	444482
	46.105	440218
	46.126	437043
	46.148	436658
	46.17	434869
	46.192	437632
	46.213	438336
	46.235	439588
	46.257	440828
	46.278	440657
	46.3	443154
	46.322	440366
	46.344	437796
	46.365	438604
	46.387	440773
	46.409	438826
	46.431	437790
	46.452	443597
	46.474	442159
	46.496	439592
	46.517	439845
	46.539	437791
	46.561	442100
	46.583	434845
	46.604	442435
	46.626	437298
	46.648	437771
	46.669	437928
	46.691	433300
	46.713	436475
	46.735	442893
	46.756	432559
	46.778	435149
	46.8	437432
	46.821	438728
	46.843	444202
	46.865	441203
	46.887	445557
	46.908	449471
	46.93	447705
	46.952	460427
	46.974	471346
	46.995	489163
	47.017	499981
	47.039	514297
	47.06	525887
	47.082	522529
	47.104	509134
	47.126	507753
	47.147	501198
	47.169	482104
	47.191	474191
	47.212	472213
	47.234	466534
	47.256	452678
	47.278	451721
	47.299	450760
	47.321	449799
	47.343	447822
	47.365	448598
	47.386	445002
	47.408	448925
	47.43	445461
	47.451	445055
	47.473	444693
	47.495	444991
	47.517	446711
	47.538	445100
	47.56	438123
	47.582	441804
	47.603	442097
	47.625	442285
	47.647	439336
	47.669	441529
	47.69	444464
	47.712	445115
	47.734	441219
	47.755	445839
	47.777	445210
	47.799	441650
	47.821	443683
	47.842	440561
	47.864	441361
	47.886	439494
	47.908	437064
	47.929	434821
	47.951	440519
	47.973	441651
	47.994	441111
	48.016	440012
	48.038	439835
	48.06	441545
	48.081	443038
	48.103	439346
	48.125	437690
	48.146	438455
	48.168	440310
	48.19	438933
	48.212	440168
	48.233	440018
	48.255	440940
	48.277	437760
	48.299	438802
	48.32	437353
	48.342	439942
	48.364	438540
	48.385	434495
	48.407	439617
	48.429	442860
	48.451	439398
	48.472	439569
	48.494	436223
	48.516	445344
	48.537	438859
	48.559	440261
	48.581	438207
	48.603	435556
	48.624	433117
	48.646	438521
	48.668	433356
	48.689	434385
	48.711	435949
	48.733	439577
	48.755	435265
	48.776	436328
	48.798	431026
	48.82	437962
	48.842	431022
	48.863	437134
	48.885	441789
	48.907	442045
	48.928	444512
	48.95	448632
	48.972	448656

## Sheet: Figure 5B
			G-G	S-G	S-S
	S/G = 1.41	1h	0.21756	0.34363	0.43881
		2-3h	0.19976	0.33722	0.46302
		4-6h	0.23635	0.36635	0.3973
	S/G = 1.69	1h	0.39415	0.31325	0.2926
		2-3h	0.23405	0.32331	0.44264
		4-6h	0.29309	0.37659	0.33032
	S/G = 2.35	1h	0.40055	0.28053	0.31892
		2-3h	0.22049	0.32662	0.45289
		4-6h	0.17193	0.27329	0.55479
	S/G = 3.48	1h	0.15652	0.28041	0.56307
		2-3h	0.12876	0.28383	0.58741
		4-6h	0.14838	0.2838	0.56782
	S/G = 3.6	1h	0.22288	0.28305	0.49407
		2-3h	0.20602	0.27472	0.51926
		4-6h	0.1699	0.30693	0.52317

## Sheet: Figure 5C
			β-1	β-β	β-5	5-5
	S/G = 1.41	S-S	0.26638	0.73362	0	0
		S-G	0.21819	0.24039	0.54142	0
		G-G	0.40557	0.12347	0.39969	0.07127
	S/G = 1.69	S-S	0.43678	0.56322	0	0
		S-G	0.36932	0.14991	0.48077	0
		G-G	0.46984	0.10035	0.30895	0.12086
	S/G = 2.35	S-S	0.52356	0.47644	0	0
		S-G	0.41408	0.12468	0.46124	0
		G-G	0.44077	0.07719	0.36934	0.1127
	S/G = 3.48	S-S	0.36072	0.63928	0	0
		S-G	0.28302	0.19163	0.52535	0
		G-G	0.44837	0.13049	0.34068	0.08045
	S/G = 3.6	S-S	0.41956	0.58044	0	0
		S-G	0.32201	0.14297	0.53502	0
		G-G	0.45781	0.12579	0.31749	0.0989

## Sheet: Figure S1
		Source	S/G Ratio	Birch	Wild Type Poplar	Softwood	Genetically Modified Poplar
		Van den bosch birch	3	50
		van den bosch poplar	1.5	--	44
		Van den bosch softwood	0.05	--	--	21
		Shuai F5H Poplar	58	--	--	--	78
		Parsell WT Birch	1.11	52	--	--	--
		Parsell WT Lodgepole Pine	0	--	--	19	--
		Parsell F5H Poplar	2.7	--	--	--	36
		Parsell Poplar	1.05	--	40		--
		Luo Wild Type Poplar	1.78		38.4		--
		Luo High S Poplar	4.56		--		42.8
		Luo Low-S Poplar	0.5151		--		32.5

## Sheet: Figure S2
	DCM Phase		Aqueous Phase
	Retention Time (min)	FID Signal (Counts)	Retention Time (min)	FID Signal (Counts)
	0.000331783	0.00195	7.81667e-06	0
	0.000665117	0.00234	0.00034115	0.00286
	0.00099845	0.00417	0.000674483	0.00625
	0.00133	0.0056	0.00101	0.00573
	0.00167	0.00768	0.00134	0.0069
	0.002	0.00833	0.00167	0.00521
	0.00233	0.00951	0.00201	0.00365
	0.00267	0.00885	0.00234	0.00078125
	0.003	0.00794	0.00267	0
	0.00333	0.00469	0.00301	0.00234
	0.00367	0.00143	0.00334	0.00247
	0.004	-0.000520833	0.00367	0.0043
	0.00433	0.000911458	0.00401	0.00469
	0.00467	-0.000911458	0.00434	0.00378
	0.005	-0.00599	0.00467	0.00482
	0.00533	-0.01354	0.00501	0.00599
	0.00567	-0.01081	0.00534	0.01042
	0.006	-0.00221	0.00567	0.01029
	0.00633	0.00456	0.00601	0.0099
	0.00667	0.00625	0.00634	0.01029
	0.007	0.00391	0.00667	0.0082
	0.00733	0.00456	0.00701	0.00742
	0.00767	0.00456	0.00734	0.00456
	0.008	0.00586	0.00767	0.00534
	0.00833	0.00781	0.00801	0.0099
	0.00867	0.0112	0.00834	0.01328
	0.009	0.01211	0.00867	0.01354
	0.00933	0.01732	0.00901	0.01094
	0.00967	0.0224	0.00934	0.01836
	0.01	0.03203	0.00967	0.02747
	0.01033	0.01055	0.01001	0.03607
	0.01067	0.01263	0.01034	0.01719
	0.011	-0.00391	0.01067	0.01914
	0.01133	0.00677	0.01101	0.01003
	0.01167	-0.00768	0.01134	0.01992
	0.012	0.00326	0.01167	0.00872
	0.01233	0.00365	0.01201	0.01771
	0.01267	0.0082	0.01234	0.01797
	0.013	0.0082	0.01267	0.02383
	0.01333	0.01211	0.01301	0.02734
	0.01367	0.01211	0.01334	0.02891
	0.014	0.0125	0.01367	0.01953
	0.01433	0.01771	0.01401	-0.00365
	0.01467	0.00495	0.01434	-0.00352
	0.015	-0.0112	0.01467	-0.01224
	0.01533	-0.03451	0.01501	-0.00443
	0.01567	-0.0151	0.01534	-0.01432
	0.016	-0.00951	0.01567	0.00208
	0.01633	0.00443	0.01601	0.00326
	0.01667	-0.01159	0.01634	0.01315
	0.017	-0.01784	0.01667	-0.000520833
	0.01733	-0.02318	0.01701	-0.00911
	0.01767	-0.01563	0.01734	-0.01797
	0.018	0.0125	0.01767	-0.00404
	0.01833	0.03125	0.01801	0.02591
	0.01867	0.02995	0.01834	0.05182
	0.019	-0.000520833	0.01867	0.07266
	0.01933	-0.01471	0.01901	0.04831
	0.01967	-0.00911	0.01934	0.01927
	0.02	0.01536	0.01967	-0.02721
	0.02033	0.03737	0.02001	-0.03841
	0.02067	0.06198	0.02034	-0.0306
	0.021	0.07109	0.02067	-0.00365
	0.02133	0.06953	0.02101	0.01094
	0.02167	0.06263	0.02134	0.01367
	0.022	0.0638	0.02167	0.01836
	0.02233	0.06914	0.02201	0.02826
	0.02267	0.07161	0.02234	0.03268
	0.023	0.06628	0.02267	0.02917
	0.02333	0.05221	0.02301	0.02292
	0.02367	0.03984	0.02334	0.02161
	0.024	0.02513	0.02367	0.02539
	0.02433	0.01771	0.02401	0.03711
	0.02467	0.00508	0.02434	0.0457
	0.025	-0.00221	0.02467	0.04154
	0.02533	-0.02109	0.02501	0.0276
	0.02567	-0.04271	0.02534	0.01029
	0.026	-0.06458	0.02567	-0.00156
	0.02633	-0.07956	0.02601	-0.00326
	0.02667	-0.08451	0.02634	0.00677
	0.027	-0.07943	0.02667	0.02109
	0.02733	-0.06628	0.02701	0.02682
	0.02767	-0.05534	0.02734	0.02513
	0.028	-0.05286	0.02767	0.01563
	0.02833	-0.05599	0.02801	0.00573
	0.02867	-0.06042	0.02834	-0.00234
	0.029	-0.0556	0.02867	-0.00521
	0.02933	-0.0418	0.02901	-0.00352
	0.02967	-0.02708	0.02934	0
	0.03	-0.01758	0.02967	0.00313
	0.03033	-0.01602	0.03001	0.00495
	0.03067	-0.01693	0.03034	0.00768
	0.031	-0.01484	0.03067	0.00885
	0.03133	-0.01185	0.03101	0.00807
	0.03167	-0.00482	0.03134	0.00638
	0.032	-0.00104	0.03167	0.00495
	0.03233	0.00273	0.03201	0.00443
	0.03267	0.00378	0.03234	0.00495
	0.033	0.00352	0.03267	0.00651
	0.03333	0.00573	0.03301	0.01042
	0.03367	0.00885	0.03334	0.01133
	0.034	0.0099	0.03367	0.0138
	0.03433	0.01029	0.03401	0.01328
	0.03467	0.00924	0.03434	0.01055
	0.035	0.01615	0.03467	0.00781
	0.03533	0.02161	0.03501	0.00495
	0.03567	0.02513	0.03534	0.00378
	0.036	0.02487	0.03567	0.00286
	0.03633	0.02161	0.03601	0.00599
	0.03667	0.02057	0.03634	0.00612
	0.037	0.01549	0.03667	0.00365
	0.03733	0.01354	0.03701	0.00378
	0.03767	0.01133	0.03734	0.00638
	0.038	0.01497	0.03767	0.01094
	0.03833	0.02083	0.03801	0.0138
	0.03867	0.03216	0.03834	0.01536
	0.039	0.03398	0.03867	0.0138
	0.03933	0.0306	0.03901	0.00781
	0.03967	0.02096	0.03934	0.00482
	0.04	0.01758	0.03967	0.00391
	0.04033	0.01849	0.04001	0.00482
	0.04067	0.02643	0.04034	0.00495
	0.041	0.0349	0.04067	0.00352
	0.04133	0.03372	0.04101	0.00286
	0.04167	0.02526	0.04134	0.00313
	0.042	0.01276	0.04167	0.00664
	0.04233	0.00964	0.04201	0.01055
	0.04267	0.0069	0.04234	0.01289
	0.043	0.00482	0.04267	0.01693
	0.04333	-0.000260417	0.04301	0.01771
	0.04367	-0.000130208	0.04334	0.01615
	0.044	-0.000390625	0.04367	0.01615
	0.04433	0.00247	0.04401	0.01823
	0.04467	0.00781	0.04434	0.02096
	0.045	0.01224	0.04467	0.01654
	0.04533	0.0125	0.04501	0.0151
	0.04567	0.00768	0.04534	0.01615
	0.046	0.00247	0.04567	0.01445
	0.04633	0.00104	0.04601	0.01159
	0.04667	-0.000130208	0.04634	0.00443
	0.047	0.00781	0.04667	0.00299
	0.04733	0.01549	0.04701	0.00078125
	0.04767	0.01654	0.04734	0.00612
	0.048	0.01042	0.04767	0.00885
	0.04833	0.00456	0.04801	0.00742
	0.04867	0.00885	0.04834	0.00404
	0.049	0.01276	0.04867	0.00521
	0.04933	0.01302	0.04901	0.01185
	0.04967	0.01146	0.04934	0.01823
	0.05	0.01198	0.04967	0.02005
	0.05033	0.01146	0.05001	0.02305
	0.05067	0.00677	0.05034	0.02591
	0.051	0.00221	0.05067	0.02747
	0.05133	0.000520833	0.05101	0.02227
	0.05167	0.00078125	0.05134	0.01458
	0.052	0.00456	0.05167	0.01042
	0.05233	0.01003	0.05201	0.00911
	0.05267	0.01458	0.05234	0.00977
	0.053	0.01484	0.05267	0.01328
	0.05333	0.01224	0.05301	0.01667
	0.05367	0.00807	0.05334	0.01888
	0.054	0.00352	0.05367	0.01784
	0.05433	0.00339	0.05401	0.0168
	0.05467	0.00247	0.05434	0.01706
	0.055	0.000130208	0.05467	0.01563
	0.05533	-0.00573	0.05501	0.0125
	0.05567	-0.00859	0.05534	0.00781
	0.056	-0.00937	0.05567	0.00664
	0.05633	-0.00729	0.05601	0.00768
	0.05667	-0.00273	0.05634	0.00898
	0.057	0.00339	0.05667	0.00755
	0.05733	0.0043	0.05701	0.00703
	0.05767	0.00521	0.05734	0.00794
	0.058	0.00313	0.05767	0.00977
	0.05833	0.0013	0.05801	0.01003
	0.05867	-0.00117	0.05834	0.00937
	0.059	-0.00286	0.05867	0.00951
	0.05933	-0.00417	0.05901	0.01029
	0.05967	-0.00703	0.05934	0.01185
	0.06	-0.0013	0.05967	0.01016
	0.06033	0.0112	0.06001	0.00703
	0.06067	0.01693	0.06034	0.00508
	0.061	0.01706	0.06067	0.00573
	0.06133	0.01029	0.06101	0.00807
	0.06167	0.00638	0.06134	0.01497
	0.062	0.00508	0.06167	0.02148
	0.06233	0.00703	0.06201	0.02409
	0.06267	0.01237	0.06234	0.02096
	0.063	0.01224	0.06267	0.01888
	0.06333	0.0125	0.06301	0.02161
	0.06367	0.01172	0.06334	0.02135
	0.064	0.01003	0.06367	0.02161
	0.06433	0.00755	0.06401	0.01693
	0.06467	0.00872	0.06434	0.01328
	0.065	0.01393	0.06467	0.01133
	0.06533	0.01953	0.06501	0.01055
	0.06567	0.01862	0.06534	0.00964
	0.066	0.01354	0.06567	0.00898
	0.06633	0.00703	0.06601	0.01029
	0.06667	0.00716	0.06634	0.01576
	0.067	0.00977	0.06667	0.0168
	0.06733	0.01471	0.06701	0.01693
	0.06767	0.0138	0.06734	0.01276
	0.068	0.01302	0.06767	0.01042
	0.06833	0.01016	0.06801	0.00443
	0.06867	0.01003	0.06834	0.000651042
	0.069	0.00833	0.06867	-0.000520833
	0.06933	0.00339	0.06901	0.00221
	0.06967	-0.000260417	0.06934	0.00273
	0.07	0.00495	0.06967	0.00143
	0.07033	0.01224	0.07001	0.00247
	0.07067	0.01615	0.07034	0.00807
	0.071	0.01211	0.07067	0.01523
	0.07133	0.00911	0.07101	0.01615
	0.07167	0.0082	0.07134	0.01341
	0.072	0.01003	0.07167	0.00911
	0.07233	0.0151	0.07201	0.00794
	0.07267	0.01654	0.07234	0.00456
	0.073	0.01602	0.07267	0.00143
	0.07333	0.01185	0.07301	0.000520833
	0.07367	0.00859	0.07334	0.00234
	0.074	0.00234	0.07367	0.00742
	0.07433	-0.00169	0.07401	0.00859
	0.07467	0.00221	0.07434	0.00651
	0.075	0.00469	0.07467	0.000911458
	0.07533	0.00404	0.07501	0.00299
	0.07567	-0.000651042	0.07534	0.01211
	0.076	-0.00143	0.07567	0.0207
	0.07633	-0.00143	0.07601	0.02396
	0.07667	-0.00273	0.07634	0.02109
	0.077	-0.00143	0.07667	0.01784
	0.07733	0.00534	0.07701	0.01549
	0.07767	0.01185	0.07734	0.01771
	0.078	0.01302	0.07767	0.01797
	0.07833	0.00781	0.07801	0.01536
	0.07867	0.00286	0.07834	0.00885
	0.079	0.00286	0.07867	0.00677
	0.07933	0.00339	0.07901	0.00638
	0.07967	0.0056	0.07934	0.0099
	0.08	0.00885	0.07967	0.01185
	0.08033	0.01055	0.08001	0.0151
	0.08067	0.00547	0.08034	0.01523
	0.081	-0.00326	0.08067	0.01706
	0.08133	-0.00508	0.08101	0.01536
	0.08167	-0.00169	0.08134	0.01602
	0.082	0.00326	0.08167	0.01797
	0.08233	0.00716	0.08201	0.02331
	0.08267	0.01107	0.08234	0.02956
	0.083	0.00833	0.08267	0.03086
	0.08333	0.00234	0.08301	0.02852
	0.08367	0.000520833	0.08334	0.02383
	0.084	0.00378	0.08367	0.01758
	0.08433	0.00703	0.08401	0.01719
	0.08467	0.01055	0.08434	0.01445
	0.085	0.01133	0.08467	0.01458
	0.08533	0.00742	0.08501	0.01419
	0.08567	-0.0013	0.08534	0.0151
	0.086	-0.00391	0.08567	0.01615
	0.08633	-0.00482	0.08601	0.00768
	0.08667	-0.00443	0.08634	0.00404
	0.087	-0.00781	0.08667	0.00208
	0.08733	-0.00885	0.08701	0.00859
	0.08767	-0.00794	0.08734	0.01068
	0.088	-0.00885	0.08767	0.01081
	0.08833	-0.00443	0.08801	0.01042
	0.08867	-0.000651042	0.08834	0.00794
	0.089	0.00378	0.08867	0.00286
	0.08933	0.00208	0.08901	0.00117
	0.08967	-0.00247	0.08934	0.00508
	0.09	-0.00143	0.08967	0.01159
	0.09033	0.0013	0.09001	0.01484
	0.09067	0.00573	0.09034	0.01432
	0.091	0.00625	0.09067	0.0138
	0.09133	0.00729	0.09101	0.01328
	0.09167	0.01081	0.09134	0.01563
	0.092	0.01146	0.09167	0.01589
	0.09233	0.00937	0.09201	0.01497
	0.09267	0.00846	0.09234	0.01133
	0.093	0.00599	0.09267	0.00716
	0.09333	0.00703	0.09301	0.00443
	0.09367	0.00313	0.09334	0.00313
	0.094	0.000911458	0.09367	0.00625
	0.09433	-0.00182	0.09401	0.01055
	0.09467	-0.00273	0.09434	0.01393
	0.095	0.00221	0.09467	0.01341
	0.09533	0.00547	0.09501	0.01055
	0.09567	0.00664	0.09534	0.01094
	0.096	0.00247	0.09567	0.0112
	0.09633	-0.00221	0.09601	0.00807
	0.09667	-0.00169	0.09634	0.00612
	0.097	0.00352	0.09667	0.00586
	0.09733	0.01081	0.09701	0.00807
	0.09767	0.01107	0.09734	0.00833
	0.098	0.00872	0.09767	0.00807
	0.09833	0.00326	0.09801	0.00716
	0.09867	0.0026	0.09834	0.00521
	0.099	0.00404	0.09867	0.0069
	0.09933	0.00951	0.09901	0.00807
	0.09967	0.01536	0.09934	0.00872
	0.1	0.01393	0.09967	0.00951
	0.10033	0.00781	0.10001	0.00898
	0.10067	-0.000260417	0.10034	0.00977
	0.101	-0.00299	0.10067	0.00716
	0.10133	-0.00313	0.10101	0.00859
	0.10167	-0.00443	0.10134	0.01094
	0.102	-0.0069	0.10167	0.01393
	0.10233	-0.00456	0.10201	0.0138
	0.10267	0.000260417	0.10234	0.00977
	0.103	0.00339	0.10267	0.01185
	0.10333	0.00482	0.10301	0.01563
	0.10367	0.00833	0.10334	0.01758
	0.104	0.01172	0.10367	0.0138
	0.10433	0.00859	0.10401	0.01198
	0.10467	0.00807	0.10434	0.01042
	0.105	0.0069	0.10467	0.00677
	0.10533	0.01055	0.10501	0.00247
	0.10567	0.00456	0.10534	0.00482
	0.106	-0.000390625	0.10567	0.00677
	0.10633	-0.0069	0.10601	0.00859
	0.10667	-0.00781	0.10634	0.00651
	0.107	-0.0043	0.10667	0.00768
	0.10733	0.000651042	0.10701	0.00833
	0.10767	0.00104	0.10734	0.01185
	0.108	0.000911458	0.10767	0.01536
	0.10833	-0.000651042	0.10801	0.01445
	0.10867	0.00182	0.10834	0.01172
	0.109	0.00625	0.10867	0.01107
	0.10933	0.01159	0.10901	0.01615
	0.10967	0.01458	0.10934	0.02109
	0.11	0.01146	0.10967	0.01862
	0.11033	0.01094	0.11001	0.01706
	0.11067	0.01419	0.11034	0.0138
	0.111	0.01328	0.11067	0.01797
	0.11133	0.00677	0.11101	0.01667
	0.11167	-0.00326	0.11134	0.01576
	0.112	-0.00755	0.11167	0.01576
	0.11233	-0.00716	0.11201	0.01406
	0.11267	-0.00365	0.11234	0.01563
	0.113	0.00247	0.11267	0.01341
	0.11333	0.00456	0.11301	0.01419
	0.11367	0.00495	0.11334	0.01341
	0.114	0.00313	0.11367	0.01445
	0.11433	0.00365	0.11401	0.01641
	0.11467	0.0026	0.11434	0.01563
	0.115	0.00313	0.11467	0.01146
	0.11533	0.00404	0.11501	0.01029
	0.11567	0.00534	0.11534	0.01068
	0.116	0.00625	0.11567	0.01432
	0.11633	0.0099	0.11601	0.01641
	0.11667	0.0112	0.11634	0.01797
	0.117	0.01393	0.11667	0.01615
	0.11733	0.01146	0.11701	0.01328
	0.11767	0.01615	0.11734	0.01719
	0.118	0.01784	0.11767	0.01888
	0.11833	0.01719	0.11801	0.01836
	0.11867	0.00716	0.11834	0.00612
	0.119	-0.00169	0.11867	-0.000911458
	0.11933	-0.00313	0.11901	-0.00534
	0.11967	-0.00182	0.11934	-0.00352
	0.12	0.00208	0.11967	0.000390625
	0.12033	0.0026	0.12001	0.0043
	0.12067	0.00521	0.12034	0.00846
	0.121	0.00378	0.12067	0.01367
	0.12133	0.00586	0.12101	0.01732
	0.12167	0.00703	0.12134	0.01875
	0.122	0.0069	0.12167	0.01758
	0.12233	0.00937	0.12201	0.01641
	0.12267	0.01185	0.12234	0.01771
	0.123	0.0112	0.12267	0.0168
	0.12333	0.000911458	0.12301	0.0194
	0.12367	-0.00742	0.12334	0.01211
	0.124	-0.01315	0.12367	0.000651042
	0.12433	-0.01432	0.12401	-0.01159
	0.12467	-0.01419	0.12434	-0.01445
	0.125	-0.01016	0.12467	-0.01406
	0.12533	-0.01003	0.12501	-0.01497
	0.12567	-0.00911	0.12534	-0.01263
	0.126	-0.00677	0.12567	-0.01172
	0.12633	-0.00313	0.12601	-0.0112
	0.12667	-0.00286	0.12634	-0.00964
	0.127	-0.00352	0.12667	-0.00638
	0.12733	0.000520833	0.12701	-0.00326
	0.12767	0.00273	0.12734	-0.00573
	0.128	0.00417	0.12767	-0.0043
	0.12833	0.00951	0.12801	0.000390625
	0.12867	0.0138	0.12834	0.00716
	0.129	0.01237	0.12867	0.01198
	0.12933	0.00299	0.12901	0.00755
	0.12967	-0.00404	0.12934	0.00273
	0.13	-0.00339	0.12967	-0.00404
	0.13033	-0.00313	0.13001	-0.00599
	0.13067	-0.00182	0.13034	-0.00638
	0.131	-0.00195	0.13067	-0.00716
	0.13133	0.00326	0.13101	-0.00352
	0.13167	0.0056	0.13134	-0.00117
	0.132	0.00573	0.13167	0.00221
	0.13233	0.00742	0.13201	0.00378
	0.13267	0.00612	0.13234	0.00221
	0.133	0.0069	0.13267	0.00404
	0.13333	0.00612	0.13301	0.00651
	0.13367	0.01107	0.13334	0.00794
	0.134	0.01224	0.13367	0.00599
	0.13433	0.00898	0.13401	0.00273
	0.13467	0.00482	0.13434	0.00651
	0.135	0.00156	0.13467	0.00872
	0.13533	-0.00078125	0.13501	0.01081
	0.13567	0	0.13534	0.00911
	0.136	0.00313	0.13567	0.00898
	0.13633	0.01237	0.13601	0.01302
	0.13667	0.01784	0.13634	0.01576
	0.137	0.01497	0.13667	0.02044
	0.13733	0.00143	0.13701	0.02031
	0.13767	-0.00937	0.13734	0.01901
	0.138	-0.00833	0.13767	0.01549
	0.13833	-0.00299	0.13801	0.00859
	0.13867	0.00352	0.13834	0.00391
	0.139	0.00286	0.13867	0.0013
	0.13933	0.00182	0.13901	0.0043
	0.13967	-0.00182	0.13934	0.00599
	0.14	0.000130208	0.13967	0.0069
	0.14033	0.00156	0.14001	0.00833
	0.14067	0.00286	0.14034	0.01523
	0.141	0.00469	0.14067	0.02279
	0.14133	0.00547	0.14101	0.02266
	0.14167	0.0056	0.14134	0.01419
	0.142	0.00221	0.14167	0.00599
	0.14233	-0.000520833	0.14201	0.00482
	0.14267	-0.00299	0.14234	0.01081
	0.143	-0.00443	0.14267	0.01432
	0.14333	-0.00677	0.14301	0.01549
	0.14367	-0.00443	0.14334	0.01563
	0.144	-0.000911458	0.14367	0.01563
	0.14433	0.00521	0.14401	0.01589
	0.14467	0.0069	0.14434	0.0151
	0.145	0.00859	0.14467	0.01458
	0.14533	0.01029	0.14501	0.01458
	0.14567	0.00885	0.14534	0.01328
	0.146	0.00937	0.14567	0.01237
	0.14633	0.00677	0.14601	0.01276
	0.14667	0.0056	0.14634	0.01393
	0.147	-0.00339	0.14667	0.01732
	0.14733	-0.01016	0.14701	0.01641
	0.14767	-0.01055	0.14734	0.01641
	0.148	-0.00273	0.14767	0.01185
	0.14833	0.00234	0.14801	0.01029
	0.14867	0.000390625	0.14834	0.0099
	0.149	-0.00339	0.14867	0.01419
	0.14933	-0.00469	0.14901	0.01745
	0.14967	-0.0082	0.14934	0.02044
	0.15	-0.01003	0.14967	0.02083
	0.15033	-0.00924	0.15001	0.01888
	0.15067	-0.00573	0.15034	0.01237
	0.151	-0.00078125	0.15067	0.00951
	0.15133	0.00729	0.15101	0.00729
	0.15167	0.01406	0.15134	0.00846
	0.152	0.01406	0.15167	0.00742
	0.15233	0.00846	0.15201	0.00859
	0.15267	0.00846	0.15234	0.00794
	0.153	0.01016	0.15267	0.00651
	0.15333	0.01289	0.15301	0.00951
	0.15367	0.01146	0.15334	0.01107
	0.154	0.01393	0.15367	0.0138
	0.15433	0.01615	0.15401	0.01289
	0.15467	0.01745	0.15434	0.01159
	0.155	0.01406	0.15467	0.00977
	0.15533	0.01081	0.15501	0.01029
	0.15567	0.00768	0.15534	0.0138
	0.156	0.0056	0.15567	0.01823
	0.15633	0.00195	0.15601	0.01875
	0.15667	0.00273	0.15634	0.01823
	0.157	0.00859	0.15667	0.01563
	0.15733	0.01315	0.15701	0.01628
	0.15767	0.01172	0.15734	0.01615
	0.158	0.00677	0.15767	0.01602
	0.15833	0.00339	0.15801	0.0151
	0.15867	0.00352	0.15834	0.01302
	0.159	0.00768	0.15867	0.0151
	0.15933	0.0125	0.15901	0.01419
	0.15967	0.01563	0.15934	0.01354
	0.16	0.01328	0.15967	0.00794
	0.16033	0.01068	0.16001	0.00404
	0.16067	0.00664	0.16034	0.00299
	0.161	0.00104	0.16067	0.00443
	0.16133	-0.00365	0.16101	0.00742
	0.16167	-0.00469	0.16134	0.00937
	0.162	-0.00625	0.16167	0.01042
	0.16233	-0.00729	0.16201	0.01263
	0.16267	-0.00781	0.16234	0.01107
	0.163	-0.00273	0.16267	0.00964
	0.16333	-0.000911458	0.16301	0.00898
	0.16367	0.00247	0.16334	0.01211
	0.164	0.00391	0.16367	0.01445
	0.16433	0.00599	0.16401	0.01497
	0.16467	0.00404	0.16434	0.01432
	0.165	0.00195	0.16467	0.01107
	0.16533	0.00156	0.16501	0.0099
	0.16567	0.00286	0.16534	0.01042
	0.166	0.00456	0.16567	0.01133
	0.16633	0.00755	0.16601	0.01055
	0.16667	0.0112	0.16634	0.00911
	0.167	0.01107	0.16667	0.0125
	0.16733	0.00768	0.16701	0.01667
	0.16767	0.00378	0.16734	0.02044
	0.168	0.00286	0.16767	0.02305
	0.16833	0.00273	0.16801	0.0207
	0.16867	0.00352	0.16834	0.01549
	0.169	0.00612	0.16867	0.00781
	0.16933	0.01068	0.16901	0.00612
	0.16967	0.01081	0.16934	0.00807
	0.17	0.00872	0.16967	0.00716
	0.17033	0.0082	0.17001	0.00586
	0.17067	0.00677	0.17034	0.00391
	0.171	0.00586	0.17067	0.00508
	0.17133	0.0026	0.17101	0.00573
	0.17167	0.00547	0.17134	0.00404
	0.172	0.00612	0.17167	0.00456
	0.17233	0.00547	0.17201	0.00469
	0.17267	0.00352	0.17234	0.00716
	0.173	0.0026	0.17267	0.00859
	0.17333	0.00195	0.17301	0.01003
	0.17367	0.00117	0.17334	0.0112
	0.174	-0.000520833	0.17367	0.01042
	0.17433	-0.00195	0.17401	0.0112
	0.17467	-0.00417	0.17434	0.01367
	0.175	-0.00182	0.17467	0.01328
	0.17533	0.000390625	0.17501	0.0138
	0.17567	0.00703	0.17534	0.01628
	0.176	0.01445	0.17567	0.01784
	0.17633	0.01458	0.17601	0.01367
	0.17667	0.00677	0.17634	0.0069
	0.177	-0.0056	0.17667	0.00664
	0.17733	-0.0112	0.17701	0.00951
	0.17767	-0.01237	0.17734	0.01276
	0.178	-0.00742	0.17767	0.01107
	0.17833	-0.000260417	0.17801	0.00872
	0.17867	0.00469	0.17834	0.00482
	0.179	0.00313	0.17867	0.00404
	0.17933	0.000390625	0.17901	0.00703
	0.17967	-0.00352	0.17934	0.01263
	0.18	0.000260417	0.17967	0.01628
	0.18033	0.00221	0.18001	0.01224
	0.18067	0.00391	0.18034	0.00521
	0.181	-0.00078125	0.18067	0.00156
	0.18133	0.0013	0.18101	-0.000651042
	0.18167	0.00221	0.18134	-0.00117
	0.182	0.00182	0.18167	-0.00221
	0.18233	-0.00299	0.18201	0
	0.18267	-0.00208	0.18234	0.0082
	0.183	-0.00117	0.18267	0.01276
	0.18333	0.00117	0.18301	0.01758
	0.18367	0.00143	0.18334	0.01185
	0.184	0.00221	0.18367	0.01354
	0.18433	0.000520833	0.18401	0.01263
	0.18467	0.00534	0.18434	0.01302
	0.185	0.01263	0.18467	0.00977
	0.18533	0.01302	0.18501	0.00703
	0.18567	0.0043	0.18534	0.00964
	0.186	-0.00625	0.18567	0.01042
	0.18633	-0.00742	0.18601	0.01367
	0.18667	-0.00404	0.18634	0.01615
	0.187	0	0.18667	0.01641
	0.18733	0.00286	0.18701	0.01563
	0.18767	0.00313	0.18734	0.01263
	0.188	0.00573	0.18767	0.01289
	0.18833	0.00469	0.18801	0.01497
	0.18867	0.00404	0.18834	0.0138
	0.189	0.00586	0.18867	0.01445
	0.18933	0.00859	0.18901	0.00885
	0.18967	0.01185	0.18934	0.01211
	0.19	0.00977	0.18967	0.01211
	0.19033	0.00625	0.19001	0.00833
	0.19067	0.000390625	0.19034	0.00143
	0.191	-0.00651	0.19067	0.00156
	0.19133	-0.0056	0.19101	0.00703
	0.19167	-0.00078125	0.19134	0.00768
	0.192	0.00273	0.19167	0.00273
	0.19233	0.00169	0.19201	0.00286
	0.19267	-0.00182	0.19234	0.00339
	0.193	-0.000130208	0.19267	0.00573
	0.19333	-0.00234	0.19301	0.00612
	0.19367	-0.00299	0.19334	0.00612
	0.194	-0.00755	0.19367	0.00417
	0.19433	-0.00898	0.19401	0.00495
	0.19467	-0.00781	0.19434	0.00898
	0.195	-0.00378	0.19467	0.01081
	0.19533	-0.00078125	0.19501	0.00924
	0.19567	-0.00286	0.19534	0.0082
	0.196	-0.00651	0.19567	0.00951
	0.19633	-0.00716	0.19601	0.01315
	0.19667	-0.00404	0.19634	0.01615
	0.197	0.00221	0.19667	0.02031
	0.19733	0.00443	0.19701	0.02148
	0.19767	0.00273	0.19734	0.01888
	0.198	-0.00299	0.19767	0.01549
	0.19833	-0.00508	0.19801	0.01367
	0.19867	-0.00182	0.19834	0.01536
	0.199	0.00117	0.19867	0.01667
	0.19933	0.00143	0.19901	0.0181
	0.19967	-0.00143	0.19934	0.01615
	0.2	-0.00104	0.19967	0.01003
	0.20033	0.00365	0.20001	0.0069
	0.20067	0.01029	0.20034	0.01055
	0.201	0.01263	0.20067	0.01732
	0.20133	0.01432	0.20101	0.01719
	0.20167	0.01497	0.20134	0.01315
	0.202	0.01497	0.20167	0.01406
	0.20233	0.01172	0.20201	0.01615
	0.20267	0.00833	0.20234	0.01953
	0.203	0.00612	0.20267	0.01914
	0.20333	0.00456	0.20301	0.02214
	0.20367	0.00326	0.20334	0.0194
	0.204	0.00495	0.20367	0.01328
	0.20433	0.00846	0.20401	0.0082
	0.20467	0.00534	0.20434	0.00924
	0.205	0.00104	0.20467	0.01406
	0.20533	-0.00482	0.20501	0.01667
	0.20567	-0.00104	0.20534	0.0151
	0.206	0.00443	0.20567	0.01432
	0.20633	0.01302	0.20601	0.00937
	0.20667	0.01693	0.20634	0.00651
	0.207	0.01458	0.20667	0.00247
	0.20733	0.00365	0.20701	0.00143
	0.20767	-0.00391	0.20734	0.00456
	0.208	-0.00495	0.20767	0.0082
	0.20833	-0.00208	0.20801	0.01589
	0.20867	-0.00404	0.20834	0.0181
	0.209	-0.00768	0.20867	0.01198
	0.20933	-0.01016	0.20901	0.00573
	0.20967	-0.01237	0.20934	0.00208
	0.21	-0.00794	0.20967	0.00326
	0.21033	-0.00195	0.21001	0.00156
	0.21067	0.00573	0.21034	-0.000260417
	0.211	0.00703	0.21067	0.00404
	0.21133	0.00638	0.21101	0.00768
	0.21167	0.00638	0.21134	0.01224
	0.212	0.00195	0.21167	0.0125
	0.21233	-0.00208	0.21201	0.01003
	0.21267	-0.00378	0.21234	0.00833
	0.213	-0.000911458	0.21267	0.00482
	0.21333	0.00273	0.21301	0.00742
	0.21367	0.00313	0.21334	0.00964
	0.214	0.000520833	0.21367	0.01536
	0.21433	-0.00078125	0.21401	0.01823
	0.21467	-0.0013	0.21434	0.01667
	0.215	0.000911458	0.21467	0.01341
	0.21533	0.00313	0.21501	0.0082
	0.21567	0.00326	0.21534	0.00625
	0.216	-0.000911458	0.21567	0.00638
	0.21633	0.00156	0.21601	0.01276
	0.21667	0.00339	0.21634	0.01992
	0.217	0.00404	0.21667	0.02174
	0.21733	-0.00313	0.21701	0.01706
	0.21767	-0.01094	0.21734	0.01081
	0.218	-0.01549	0.21767	0.01003
	0.21833	-0.0181	0.21801	0.01719
	0.21867	-0.01029	0.21834	0.02096
	0.219	0.00156	0.21867	0.01719
	0.21933	0.0099	0.21901	0.00495
	0.21967	0.00807	0.21934	0
	0.22	0.00417	0.21967	0.00195
	0.22033	-0.000130208	0.22001	0.00482
	0.22067	0.000651042	0.22034	0.00742
	0.221	0.00339	0.22067	0.00872
	0.22133	0.01328	0.22101	0.01003
	0.22167	0.02135	0.22134	0.00807
	0.222	0.02122	0.22167	0.00807
	0.22233	0.00937	0.22201	0.01367
	0.22267	-0.00117	0.22234	0.01237
	0.223	-0.00313	0.22267	0.01003
	0.22333	0.00117	0.22301	0.00469
	0.22367	0.00521	0.22334	0.00508
	0.224	0.00677	0.22367	0.00521
	0.22433	0.00703	0.22401	0.00521
	0.22467	0.01003	0.22434	0.00833
	0.225	0.00612	0.22467	0.00833
	0.22533	0.00378	0.22501	0.00833
	0.22567	-0.00417	0.22534	0.00625
	0.226	-0.000651042	0.22567	0.0069
	0.22633	0.0026	0.22601	0.00898
	0.22667	0.00742	0.22634	0.01094
	0.227	0.00703	0.22667	0.01471
	0.22733	0.00625	0.22701	0.01641
	0.22767	0.00534	0.22734	0.01641
	0.228	0.00638	0.22767	0.0151
	0.22833	0.00755	0.22801	0.01367
	0.22867	0.00586	0.22834	0.01211
	0.229	-0.00169	0.22867	0.00794
	0.22933	-0.00768	0.22901	0.00521
	0.22967	-0.00872	0.22934	0.00794
	0.23	-0.00286	0.22967	0.01042
	0.23033	0.00482	0.23001	0.01289
	0.23067	0.00807	0.23034	0.01133
	0.231	0.00677	0.23067	0.01237
	0.23133	0.00729	0.23101	0.01133
	0.23167	0.00755	0.23134	0.01016
	0.232	0.00677	0.23167	0.01185
	0.23233	-0.00182	0.23201	0.01419
	0.23267	-0.00339	0.23234	0.01615
	0.233	-0.00143	0.23267	0.0181
	0.23333	0.000651042	0.23301	0.01563
	0.23367	-0.000520833	0.23334	0.01367
	0.234	-0.00313	0.23367	0.00742
	0.23433	-0.00195	0.23401	0.0069
	0.23467	-0.00169	0.23434	0.00599
	0.235	0.00182	0.23467	0.00495
	0.23533	0.00456	0.23501	0.00482
	0.23567	0.01016	0.23534	0.00469
	0.236	0.01497	0.23567	0.00833
	0.23633	0.01523	0.23601	0.01302
	0.23667	0.01484	0.23634	0.01732
	0.237	0.01068	0.23667	0.01784
	0.23733	0.00625	0.23701	0.01745
	0.23767	0.00247	0.23734	0.01771
	0.238	0.00234	0.23767	0.01953
	0.23833	0.0069	0.23801	0.02279
	0.23867	0.00768	0.23834	0.02357
	0.239	0.00443	0.23867	0.01953
	0.23933	-0.00078125	0.23901	0.01406
	0.23967	-0.0043	0.23934	0.01341
	0.24	-0.00169	0.23967	0.01471
	0.24033	0.00208	0.24001	0.01237
	0.24067	0.00365	0.24034	0.01029
	0.241	0.0013	0.24067	0.01094
	0.24133	0.000651042	0.24101	0.01029
	0.24167	-0.000520833	0.24134	0.01068
	0.242	-0.00456	0.24167	0.01081
	0.24233	-0.00677	0.24201	0.01237
	0.24267	-0.00495	0.24234	0.01042
	0.243	0.00391	0.24267	0.01081
	0.24333	0.00508	0.24301	0.01224
	0.24367	0.00313	0.24334	0.00924
	0.244	-0.00208	0.24367	0.00521
	0.24433	-0.00299	0.24401	0.00273
	0.24467	-0.00208	0.24434	0.00352
	0.245	-0.00378	0.24467	0.00612
	0.24533	-0.00443	0.24501	0.00859
	0.24567	-0.00078125	0.24534	0.01289
	0.246	0.00195	0.24567	0.01224
	0.24633	0.00391	0.24601	0.00951
	0.24667	0.000911458	0.24634	0.00482
	0.247	0.00104	0.24667	0.00352
	0.24733	0.00273	0.24701	0.00404
	0.24767	0.00221	0.24734	0.00495
	0.248	0.00234	0.24767	0.00599
	0.24833	0.00182	0.24801	0.00885
	0.24867	0.00352	0.24834	0.00911
	0.249	0.00508	0.24867	0.00872
	0.24933	0.00391	0.24901	0.00521
	0.24967	0.00326	0.24934	0.00703
	0.25	0.00169	0.24967	0.01107
	0.25033	0.00273	0.25001	0.01628
	0.25067	0.00859	0.25034	0.01979
	0.251	0.01367	0.25067	0.01797
	0.25133	0.01953	0.25101	0.01263
	0.25167	0.01523	0.25134	0.00833
	0.252	0.00833	0.25167	0.00755
	0.25233	-0.00221	0.25201	0.0125
	0.25267	-0.00547	0.25234	0.01797
	0.253	-0.0043	0.25267	0.0207
	0.25333	-0.00182	0.25301	0.01745
	0.25367	-0.00208	0.25334	0.01016
	0.254	-0.00443	0.25367	0.00599
	0.25433	-0.00443	0.25401	0.00404
	0.25467	-0.00117	0.25434	0.00417
	0.255	0.00208	0.25467	0.00273
	0.25533	0.00391	0.25501	0.00313
	0.25567	0.00169	0.25534	0.00417
	0.256	0.000520833	0.25567	0.00404
	0.25633	0.0013	0.25601	0.00664
	0.25667	0.00508	0.25634	0.00742
	0.257	0.01133	0.25667	0.0099
	0.25733	0.01146	0.25701	0.00807
	0.25767	0.00664	0.25734	0.00234
	0.258	0.000520833	0.25767	-0.000911458
	0.25833	0.00143	0.25801	-0.00195
	0.25867	0.00703	0.25834	0.00208
	0.259	0.0125	0.25867	0.0056
	0.25933	0.0181	0.25901	0.00859
	0.25967	0.01719	0.25934	0.01263
	0.26	0.01263	0.25967	0.01263
	0.26033	0.00716	0.26001	0.01042
	0.26067	0.00547	0.26034	0.00964
	0.261	0.00547	0.26067	0.01159
	0.26133	0.00482	0.26101	0.0112
	0.26167	0.00768	0.26134	0.0056
	0.262	0.00859	0.26167	0.00521
	0.26233	0.00703	0.26201	0.00456
	0.26267	0.00846	0.26234	0.00247
	0.263	0.01133	0.26267	-0.00299
	0.26333	0.0112	0.26301	-0.00143
	0.26367	0.00599	0.26334	0.00417
	0.264	0.00273	0.26367	0.00755
	0.26433	0.00352	0.26401	0.00937
	0.26467	0.0026	0.26434	0.00833
	0.265	0.00443	0.26467	0.00742
	0.26533	0.00599	0.26501	0.0069
	0.26567	0.00612	0.26534	0.0082
	0.266	0.000390625	0.26567	0.00846
	0.26633	-0.00547	0.26601	0.00781
	0.26667	-0.00286	0.26634	0.01081
	0.267	-0.00143	0.26667	0.01563
	0.26733	0.000911458	0.26701	0.01849
	0.26767	0.000911458	0.26734	0.01927
	0.268	0.00599	0.26767	0.01784
	0.26833	0.00937	0.26801	0.02031
	0.26867	0.00768	0.26834	0.02474
	0.269	0.00911	0.26867	0.02344
	0.26933	0.0099	0.26901	0.01576
	0.26967	0.00924	0.26934	0.00404
	0.27	0.00703	0.26967	0.00299
	0.27033	0.00495	0.27001	0.00456
	0.27067	0.00664	0.27034	0.00781
	0.271	0.00599	0.27067	0.0099
	0.27133	0.0069	0.27101	0.0099
	0.27167	0.00781	0.27134	0.01185
	0.272	0.0056	0.27167	0.01589
	0.27233	0.00299	0.27201	0.01953
	0.27267	0.00078125	0.27234	0.01745
	0.273	0.00495	0.27267	0.01146
	0.27333	0.00534	0.27301	0.00937
	0.27367	0.00313	0.27334	0.00885
	0.274	-0.00078125	0.27367	0.00859
	0.27433	-0.00182	0.27401	0.01016
	0.27467	-0.00117	0.27434	0.00937
	0.275	0.000130208	0.27467	0.00768
	0.27533	0.00378	0.27501	0.00195
	0.27567	0.00273	0.27534	-0.000260417
	0.276	-0.00195	0.27567	0
	0.27633	-0.00586	0.27601	0.00521
	0.27667	-0.00299	0.27634	0.01094
	0.277	0.00143	0.27667	0.01419
	0.27733	0.00104	0.27701	0.01367
	0.27767	-0.00234	0.27734	0.01029
	0.278	-0.00404	0.27767	0.00859
	0.27833	-0.000130208	0.27801	0.0082
	0.27867	0.0026	0.27834	0.01263
	0.279	0.00378	0.27867	0.01758
	0.27933	0.000651042	0.27901	0.01654
	0.27967	-0.00156	0.27934	0.02044
	0.28	0.0026	0.27967	0.01641
	0.28033	0.00872	0.28001	0.01484
	0.28067	0.01081	0.28034	0.00768
	0.281	0.00599	0.28067	0.00599
	0.28133	0.00443	0.28101	0.00195
	0.28167	0.0069	0.28134	-0.00404
	0.282	0.00612	0.28167	-0.00716
	0.28233	0.000260417	0.28201	-0.00195
	0.28267	-0.0082	0.28234	0.00156
	0.283	-0.01185	0.28267	0.00352
	0.28333	-0.01016	0.28301	0.00169
	0.28367	-0.00365	0.28334	0.00104
	0.284	0.00195	0.28367	0.00156
	0.28433	0.00404	0.28401	0.00547
	0.28467	0.00195	0.28434	0.00964
	0.285	-0.00104	0.28467	0.00898
	0.28533	-0.00352	0.28501	0.0069
	0.28567	-0.00469	0.28534	0.000651042
	0.286	-0.00456	0.28567	-0.00937
	0.28633	-0.00911	0.28601	-0.00977
	0.28667	-0.01406	0.28634	-0.00117
	0.287	-0.025	0.28667	0.02018
	0.28733	-0.03958	0.28701	0.03958
	0.28767	-0.03685	0.28734	0.04362
	0.288	-0.01966	0.28767	0.0263
	0.28833	0.01875	0.28801	-0.01159
	0.28867	0.0431	0.28834	-0.03451
	0.289	0.04193	0.28867	-0.02682
	0.28933	0.01302	0.28901	0.00794
	0.28967	-0.0237	0.28934	0.04258
	0.29	-0.03633	0.28967	0.04661
	0.29033	-0.01719	0.29001	0.025
	0.29067	0.01302	0.29034	-0.00495
	0.291	0.02734	0.29067	-0.01224
	0.29133	0.01185	0.29101	0.00208
	0.29167	-0.01133	0.29134	0.02318
	0.292	-0.02734	0.29167	0.03568
	0.29233	-0.02656	0.29201	0.02943
	0.29267	-0.01029	0.29234	0.01224
	0.293	0.00716	0.29267	-0.00365
	0.29333	0.01484	0.29301	-0.00677
	0.29367	0.00417	0.29334	0.00846
	0.294	-0.01029	0.29367	0.01901
	0.29433	-0.01042	0.29401	0.0138
	0.29467	0.00807	0.29434	-0.00391
	0.295	0.02539	0.29467	-0.01432
	0.29533	0.02539	0.29501	-0.01328
	0.29567	0.00885	0.29534	-0.00443
	0.296	-0.00495	0.29567	0.0082
	0.29633	-0.01146	0.29601	0.01953
	0.29667	-0.00664	0.29634	0.01771
	0.297	0.00703	0.29667	0.00169
	0.29733	0.02174	0.29701	-0.01589
	0.29767	0.02721	0.29734	-0.02044
	0.298	0.01784	0.29767	-0.00273
	0.29833	0.000651042	0.29801	0.01966
	0.29867	-0.01211	0.29834	0.0319
	0.299	-0.0099	0.29867	0.02122
	0.29933	0.00807	0.29901	0.00365
	0.29967	0.0237	0.29934	-0.00872
	0.3	0.02995	0.29967	-0.00534
	0.30033	0.01901	0.30001	0.00586
	0.30067	0.0043	0.30034	0.01914
	0.301	-0.00885	0.30067	0.02721
	0.30133	-0.00951	0.30101	0.02331
	0.30167	0.00078125	0.30134	0.01445
	0.302	0.00951	0.30167	0.00221
	0.30233	0.01289	0.30201	0.00208
	0.30267	0.00208	0.30234	0.01289
	0.303	-0.00534	0.30267	0.02227
	0.30333	-0.01302	0.30301	0.02591
	0.30367	-0.01055	0.30334	0.01576
	0.304	0.00417	0.30367	0.00742
	0.30433	0.01367	0.30401	0.00469
	0.30467	0.01784	0.30434	0.00651
	0.305	0.00169	0.30467	0.02135
	0.30533	-0.00833	0.30501	0.02591
	0.30567	-0.0112	0.30534	0.02552
	0.306	-0.00742	0.30567	0.0082
	0.30633	0.000911458	0.30601	-0.00521
	0.30667	0.00247	0.30634	-0.01211
	0.307	0.00469	0.30667	-0.00846
	0.30733	0.00234	0.30701	0.00404
	0.30767	-0.000911458	0.30734	0.01536
	0.308	0.000520833	0.30767	0.01654
	0.30833	0.00638	0.30801	0.00951
	0.30867	0.01367	0.30834	0.00234
	0.309	0.01172	0.30867	0.00417
	0.30933	0.00156	0.30901	0.01172
	0.30967	-0.00703	0.30934	0.01875
	0.31	-0.0112	0.30967	0.02083
	0.31033	-0.00625	0.31001	0.01289
	0.31067	-0.000260417	0.31034	0.00482
	0.311	0.0043	0.31067	-0.0013
	0.31133	0.00234	0.31101	0.00326
	0.31167	-0.00599	0.31134	0.0112
	0.312	-0.01328	0.31167	0.01875
	0.31233	-0.01641	0.31201	0.01992
	0.31267	-0.01042	0.31234	0.01419
	0.313	-0.00378	0.31267	0.0069
	0.31333	-0.00117	0.31301	0.00417
	0.31367	-0.00378	0.31334	0.00977
	0.314	-0.00872	0.31367	0.01484
	0.31433	-0.01094	0.31401	0.0151
	0.31467	-0.00755	0.31434	0.00872
	0.315	0.000130208	0.31467	0.00169
	0.31533	0.01133	0.31501	-0.000390625
	0.31567	0.01484	0.31534	0.00391
	0.316	0.00951	0.31567	0.00898
	0.31633	-0.000520833	0.31601	0.01315
	0.31667	-0.00651	0.31634	0.01341
	0.317	-0.00482	0.31667	0.01211
	0.31733	0.000130208	0.31701	0.0112
	0.31767	0.00885	0.31734	0.00781
	0.318	0.01289	0.31767	0.00859
	0.31833	0.01341	0.31801	0.0112
	0.31867	0.00508	0.31834	0.01732
	0.319	0.00339	0.31867	0.01875
	0.31933	0.00716	0.31901	0.01289
	0.31967	0.01719	0.31934	0.00612
	0.32	0.02018	0.31967	-0.00195
	0.32033	0.01615	0.32001	-0.00807
	0.32067	0.00833	0.32034	-0.01185
	0.321	-0.00078125	0.32067	-0.00846
	0.32133	-0.00872	0.32101	-0.00247
	0.32167	-0.01484	0.32134	-0.000520833
	0.322	-0.01445	0.32167	0.000651042
	0.32233	-0.00964	0.32201	0.00495
	0.32267	-0.00508	0.32234	0.01654
	0.323	-0.00677	0.32267	0.02096
	0.32333	-0.00898	0.32301	0.01602
	0.32367	-0.01367	0.32334	0.00326
	0.324	-0.01055	0.32367	-0.00833
	0.32433	-0.00677	0.32401	-0.01198
	0.32467	-0.00195	0.32434	-0.00833
	0.325	-0.00521	0.32467	0.00156
	0.32533	-0.01367	0.32501	0.01146
	0.32567	-0.01654	0.32534	0.01172
	0.326	-0.01302	0.32567	0.00833
	0.32633	-0.00664	0.32601	0.000520833
	0.32667	0.00299	0.32634	-0.00234
	0.327	0.00378	0.32667	-0.00182
	0.32733	0.00234	0.32701	0.00156
	0.32767	-0.00508	0.32734	0.00469
	0.328	-0.00234	0.32767	-0.00156
	0.32833	0.000260417	0.32801	-0.00651
	0.32867	0.00156	0.32834	-0.00742
	0.329	0.00104	0.32867	0.00078125
	0.32933	-0.00482	0.32901	0.01172
	0.32967	-0.01029	0.32934	0.0168
	0.33	-0.01536	0.32967	0.01602
	0.33033	-0.01107	0.33001	0.00495
	0.33067	-0.00208	0.33034	-0.00521
	0.331	0.0026	0.33067	-0.0082
	0.33133	0.00339	0.33101	-0.00521
	0.33167	-0.0013	0.33134	-0.000130208
	0.332	-0.00833	0.33167	-0.00247
	0.33233	-0.01263	0.33201	-0.01133
	0.33267	-0.01341	0.33234	-0.01615
	0.333	-0.00833	0.33267	-0.01211
	0.33333	-0.00951	0.33301	-0.00273
	0.33367	-0.01615	0.33334	0.0099
	0.334	-0.02305	0.33367	0.02539
	0.33433	-0.02331	0.33401	0.03919
	0.33467	-0.01771	0.33434	0.04883
	0.335	-0.00365	0.33467	0.04583
	0.33533	0.01211	0.33501	0.02995
	0.33567	0.02708	0.33534	0.00742
	0.336	0.03568	0.33567	-0.00937
	0.33633	0.03398	0.33601	-0.00716
	0.33667	0.0194	0.33634	0.00195
	0.337	-0.0026	0.33667	0.01406
	0.33733	-0.0181	0.33701	0.02344
	0.33767	-0.01706	0.33734	0.02201
	0.338	-0.00299	0.33767	0.01081
	0.33833	0.0125	0.33801	-0.00534
	0.33867	0.01927	0.33834	-0.01081
	0.339	0.01615	0.33867	-0.00469
	0.33933	0.00885	0.33901	0.00703
	0.33967	-0.00117	0.33934	0.01341
	0.34	-0.0069	0.33967	0.01302
	0.34033	-0.00378	0.34001	0.00885
	0.34067	0.00794	0.34034	0.0056
	0.341	0.01693	0.34067	0.00247
	0.34133	0.01523	0.34101	0.000651042
	0.34167	0.00482	0.34134	0.00456
	0.342	-0.00417	0.34167	0.01211
	0.34233	-0.00937	0.34201	0.01523
	0.34267	-0.00482	0.34234	0.0151
	0.343	-0.000520833	0.34267	0.01836
	0.34333	0.00352	0.34301	0.02383
	0.34367	0.00117	0.34334	0.02279
	0.344	-0.00521	0.34367	0.01445
	0.34433	-0.00664	0.34401	0.00612
	0.34467	-0.000520833	0.34434	0.0013
	0.345	0.00534	0.34467	0.000911458
	0.34533	0.0056	0.34501	0.00417
	0.34567	0.00273	0.34534	0.01185
	0.346	0	0.34567	0.02122
	0.34633	0.000520833	0.34601	0.02669
	0.34667	0.00547	0.34634	0.02292
	0.347	0.01367	0.34667	0.01029
	0.34733	0.01536	0.34701	0.00299
	0.34767	0.00951	0.34734	0.00755
	0.348	0	0.34767	0.01979
	0.34833	-0.00703	0.34801	0.02839
	0.34867	-0.01224	0.34834	0.02943
	0.349	-0.01029	0.34867	0.02266
	0.34933	-0.00078125	0.34901	0.01458
	0.34967	0.00755	0.34934	0.01159
	0.35	0.00872	0.34967	0.01654
	0.35033	0.00495	0.35001	0.02279
	0.35067	0.00104	0.35034	0.0224
	0.351	0.000130208	0.35067	0.01589
	0.35133	0.000260417	0.35101	0.0099
	0.35167	0.000260417	0.35134	0.00794
	0.352	0.00365	0.35167	0.01094
	0.35233	0.00716	0.35201	0.01133
	0.35267	0.00977	0.35234	0.0138
	0.353	0.00573	0.35267	0.01563
	0.35333	0.000390625	0.35301	0.01914
	0.35367	-0.00143	0.35334	0.01797
	0.354	0.000651042	0.35367	0.01081
	0.35433	0.00247	0.35401	0.00482
	0.35467	0.00326	0.35434	0.00339
	0.355	0.00469	0.35467	0.00534
	0.35533	0.00729	0.35501	0.00495
	0.35567	0.00781	0.35534	0
	0.356	0.0013	0.35567	-0.00156
	0.35633	-0.00729	0.35601	-0.000520833
	0.35667	-0.01198	0.35634	0.00846
	0.357	-0.01198	0.35667	0.02383
	0.35733	-0.01211	0.35701	0.03372
	0.35767	-0.01406	0.35734	0.03307
	0.358	-0.01263	0.35767	0.01992
	0.35833	-0.00964	0.35801	0.01003
	0.35867	-0.00651	0.35834	0.00521
	0.359	-0.0026	0.35867	0.00521
	0.35933	0.00247	0.35901	0.0112
	0.35967	0.00326	0.35934	0.01706
	0.36	0.00169	0.35967	0.01523
	0.36033	0.00195	0.36001	0.00521
	0.36067	0.00521	0.36034	-0.00286
	0.361	0.00677	0.36067	-0.00313
	0.36133	0.00508	0.36101	0.00169
	0.36167	0.00143	0.36134	0.00612
	0.362	0.000651042	0.36167	0.00859
	0.36233	0.00339	0.36201	0.00846
	0.36267	0.00456	0.36234	0.01003
	0.363	0.0026	0.36267	0.00898
	0.36333	-0.00404	0.36301	0.01107
	0.36367	-0.00521	0.36334	0.01211
	0.364	-0.00703	0.36367	0.01953
	0.36433	-0.00755	0.36401	0.01732
	0.36467	-0.01003	0.36434	0.0138
	0.365	-0.01029	0.36467	0.00651
	0.36533	-0.00768	0.36501	0.00599
	0.36567	-0.00221	0.36534	0.00781
	0.366	0.000260417	0.36567	0.00729
	0.36633	0	0.36601	0.00482
	0.36667	-0.00378	0.36634	0.00208
	0.367	-0.00599	0.36667	0.00378
	0.36733	-0.00872	0.36701	0.00703
	0.36767	-0.00521	0.36734	0.0056
	0.368	0.0013	0.36767	0.00273
	0.36833	-0.00117	0.36801	0.00299
	0.36867	-0.00703	0.36834	0.00469
	0.369	-0.0125	0.36867	0.00742
	0.36933	-0.00716	0.36901	0.00677
	0.36967	-0.00352	0.36934	0.01263
	0.37	-0.00143	0.36967	0.01966
	0.37033	0.00104	0.37001	0.0194
	0.37067	0.00221	0.37034	0.01419
	0.371	0.000651042	0.37067	0.00677
	0.37133	-0.00104	0.37101	0.01068
	0.37167	-0.00117	0.37134	0.01055
	0.372	0.0056	0.37167	0.00716
	0.37233	0.01133	0.37201	0.00313
	0.37267	0.01146	0.37234	0.00482
	0.373	0.00703	0.37267	0.01237
	0.37333	0.00286	0.37301	0.01458
	0.37367	0.0043	0.37334	0.01328
	0.374	0.00391	0.37367	0.01471
	0.37433	0.00846	0.37401	0.01576
	0.37467	0.0099	0.37434	0.01602
	0.375	0.00794	0.37467	0.00833
	0.37533	0.00169	0.37501	0.00104
	0.37567	-0.000911458	0.37534	-0.000390625
	0.376	0.000130208	0.37567	0.00208
	0.37633	-0.00286	0.37601	0.00872
	0.37667	-0.00352	0.37634	0.00846
	0.377	0	0.37667	0.00547
	0.37733	0.0043	0.37701	0.00339
	0.37767	0.00651	0.37734	0.00495
	0.378	0.00182	0.37767	0.00951
	0.37833	0	0.37801	0.01146
	0.37867	-0.000260417	0.37834	0.01198
	0.379	0.00352	0.37867	0.00964
	0.37933	0.00482	0.37901	0.00846
	0.37967	0.00352	0.37934	0.00924
	0.38	0.00378	0.37967	0.00846
	0.38033	0.00482	0.38001	0.00716
	0.38067	0.00729	0.38034	0.01003
	0.381	0.00742	0.38067	0.01367
	0.38133	0.00664	0.38101	0.01068
	0.38167	0.00417	0.38134	0.00221
	0.382	0.00391	0.38167	-0.00495
	0.38233	0.00586	0.38201	-0.00508
	0.38267	0.00742	0.38234	-0.00391
	0.383	0.0056	0.38267	-0.00156
	0.38333	0.00391	0.38301	0.0013
	0.38367	0.00326	0.38334	0.00299
	0.384	0.00378	0.38367	0.00651
	0.38433	0.0043	0.38401	0.01211
	0.38467	0.00846	0.38434	0.01471
	0.385	0.0112	0.38467	0.01654
	0.38533	0.0112	0.38501	0.01641
	0.38567	0.00768	0.38534	0.01458
	0.386	0.00234	0.38567	0.01042
	0.38633	-0.00182	0.38601	0.00599
	0.38667	-0.000911458	0.38634	0.00638
	0.387	0.0069	0.38667	0.00872
	0.38733	0.01289	0.38701	0.01211
	0.38767	0.01107	0.38734	0.01393
	0.388	0.00391	0.38767	0.01224
	0.38833	0.000260417	0.38801	0.00964
	0.38867	-0.000390625	0.38834	0.00755
	0.389	0.00547	0.38867	0.00534
	0.38933	0.00677	0.38901	0.00365
	0.38967	0.00781	0.38934	0.00195
	0.39	0.00404	0.38967	0.00156
	0.39033	0.00221	0.39001	0.00417
	0.39067	-0.000651042	0.39034	0.00677
	0.391	-0.00807	0.39067	0.01263
	0.39133	-0.00794	0.39101	0.01654
	0.39167	-0.0069	0.39134	0.025
	0.392	-0.00378	0.39167	0.02943
	0.39233	-0.00404	0.39201	0.03073
	0.39267	-0.00182	0.39234	0.02682
	0.393	0.00547	0.39267	0.01901
	0.39333	0.01198	0.39301	0.01198
	0.39367	0.01146	0.39334	0.00508
	0.394	0.00339	0.39367	0.00404
	0.39433	-0.00898	0.39401	0.00443
	0.39467	-0.0125	0.39434	0.00924
	0.395	-0.00898	0.39467	0.01758
	0.39533	-0.00247	0.39501	0.02161
	0.39567	0.00247	0.39534	0.02096
	0.396	0.00625	0.39567	0.01471
	0.39633	0.00846	0.39601	0.01237
	0.39667	0.01003	0.39634	0.01042
	0.397	0.00677	0.39667	0.00924
	0.39733	0.00456	0.39701	0.01328
	0.39767	-0.000520833	0.39734	0.01914
	0.398	-0.00247	0.39767	0.02552
	0.39833	-0.0056	0.39801	0.02487
	0.39867	-0.00365	0.39834	0.02057
	0.399	-0.000520833	0.39867	0.01341
	0.39933	0.0056	0.39901	0.01016
	0.39967	0.00937	0.39934	0.01081
	0.4	0.00937	0.39967	0.01302
	0.40033	0.00742	0.40001	0.01302
	0.40067	0.00534	0.40034	0.01211
	0.401	0.00742	0.40067	0.01328
	0.40133	0.01354	0.40101	0.01393
	0.40167	0.0138	0.40134	0.01458
	0.402	0.01237	0.40167	0.01393
	0.40233	0.00508	0.40201	0.0125
	0.40267	0.00143	0.40234	0.01081
	0.403	-0.00247	0.40267	0.01198
	0.40333	-0.00208	0.40301	0.01367
	0.40367	0.0026	0.40334	0.02161
	0.404	0.00833	0.40367	0.03099
	0.40433	0.01797	0.40401	0.0362
	0.40467	0.02617	0.40434	0.03424
	0.405	0.03242	0.40467	0.02591
	0.40533	0.03307	0.40501	0.02018
	0.40567	0.02878	0.40534	0.01029
	0.406	0.01797	0.40567	0.00195
	0.40633	0.00755	0.40601	-0.00521
	0.40667	-0.000130208	0.40634	-0.0125
	0.407	-0.00273	0.40667	-0.01289
	0.40733	-0.00885	0.40701	-0.00599
	0.40767	-0.01393	0.40734	0.00911
	0.408	-0.01419	0.40767	0.02161
	0.40833	-0.01081	0.40801	0.02279
	0.40867	-0.00339	0.40834	0.01706
	0.409	0.00742	0.40867	0.0043
	0.40933	0.01706	0.40901	-0.00703
	0.40967	0.01719	0.40934	-0.0099
	0.41	0.00599	0.40967	-0.00234
	0.41033	-0.00977	0.41001	0.0138
	0.41067	-0.01536	0.41034	0.02096
	0.411	-0.00742	0.41067	0.01563
	0.41133	0.01146	0.41101	0.00469
	0.41167	0.02344	0.41134	-0.00456
	0.412	0.01745	0.41167	-0.00404
	0.41233	-0.000260417	0.41201	-0.0026
	0.41267	-0.01706	0.41234	0.00313
	0.413	-0.01771	0.41267	0.00781
	0.41333	-0.00651	0.41301	0.00872
	0.41367	0.00378	0.41334	0.00586
	0.414	0.00586	0.41367	0.0082
	0.41433	-0.00299	0.41401	0.01667
	0.41467	-0.01172	0.41434	0.02643
	0.415	-0.0168	0.41467	0.02682
	0.41533	-0.01393	0.41501	0.01992
	0.41567	-0.00404	0.41534	0.01055
	0.416	0.00508	0.41567	0.00508
	0.41633	0.01029	0.41601	0.00534
	0.41667	0.00651	0.41634	0.00924
	0.417	-0.00182	0.41667	0.00833
	0.41733	-0.01133	0.41701	0.0026
	0.41767	-0.01693	0.41734	-0.00755
	0.418	-0.01133	0.41767	-0.01263
	0.41833	-0.000130208	0.41801	-0.00326
	0.41867	0.00156	0.41834	0.00833
	0.419	0.00391	0.41867	0.01589
	0.41933	0.00169	0.41901	0.01328
	0.41967	0.00234	0.41934	0.00482
	0.42	0.000130208	0.41967	0.000651042
	0.42033	-0.00273	0.42001	-0.00117
	0.42067	-0.00182	0.42034	0.00365
	0.421	-0.00234	0.42067	0.01211
	0.42133	0.000520833	0.42101	0.01641
	0.42167	0.00247	0.42134	0.02096
	0.422	0.000651042	0.42167	0.01536
	0.42233	0.00352	0.42201	0.00951
	0.42267	0.00495	0.42234	0.00456
	0.423	0.00872	0.42267	0.00664
	0.42333	0.00937	0.42301	0.00768
	0.42367	0.01159	0.42334	0.00742
	0.424	0.01094	0.42367	0.00586
	0.42433	0.00638	0.42401	0.0069
	0.42467	0.00664	0.42434	0.01276
	0.425	0.00547	0.42467	0.01992
	0.42533	0.0056	0.42501	0.02331
	0.42567	0.00742	0.42534	0.02083
	0.426	0.01003	0.42567	0.01289
	0.42633	0.01667	0.42601	0.00716
	0.42667	0.0138	0.42634	0.01029
	0.427	0.00977	0.42667	0.01576
	0.42733	0.00339	0.42701	0.0237
	0.42767	0.0026	0.42734	0.02565
	0.428	0.00612	0.42767	0.0293
	0.42833	0.0099	0.42801	0.03268
	0.42867	0.01419	0.42834	0.02682
	0.429	0.0168	0.42867	0.01094
	0.42933	0.01445	0.42901	-0.00807
	0.42967	0.00443	0.42934	-0.01979
	0.43	-0.00299	0.42967	-0.01536
	0.43033	-0.00547	0.43001	-0.0043
	0.43067	-0.000520833	0.43034	0.01563
	0.431	0.00156	0.43067	0.02552
	0.43133	-0.00182	0.43101	0.02526
	0.43167	-0.00833	0.43134	0.00716
	0.432	-0.00768	0.43167	-0.01654
	0.43233	-0.00104	0.43201	-0.02318
	0.43267	0.00365	0.43234	-0.00729
	0.433	0.000390625	0.43267	0.01602
	0.43333	-0.01016	0.43301	0.02279
	0.43367	-0.01862	0.43334	0.01549
	0.434	-0.02227	0.43367	0.00716
	0.43433	-0.01354	0.43401	-0.00156
	0.43467	0.000130208	0.43434	-0.00273
	0.435	0.00768	0.43467	0.00651
	0.43533	0.0026	0.43501	0.01693
	0.43567	-0.00482	0.43534	0.01823
	0.436	-0.0099	0.43567	0.00651
	0.43633	-0.00716	0.43601	-0.00443
	0.43667	-0.00169	0.43634	-0.00846
	0.437	0.00768	0.43667	-0.00352
	0.43733	0.00742	0.43701	0.00755
	0.43767	-0.000520833	0.43734	0.01341
	0.438	-0.01016	0.43767	0.01302
	0.43833	-0.01406	0.43801	0.00547
	0.43867	-0.01172	0.43834	0.000260417
	0.439	-0.00664	0.43867	-0.0013
	0.43933	0.000260417	0.43901	0.00833
	0.43967	0.00286	0.43934	0.02318
	0.44	-0.000130208	0.43967	0.03086
	0.44033	-0.00768	0.44001	0.02513
	0.44067	-0.00768	0.44034	0.00807
	0.441	-0.00339	0.44067	-0.00313
	0.44133	0.00378	0.44101	-0.00482
	0.44167	0.00273	0.44134	0.00534
	0.442	-0.00286	0.44167	0.01667
	0.44233	-0.00651	0.44201	0.02227
	0.44267	-0.00508	0.44234	0.01823
	0.443	0.000390625	0.44267	0.00794
	0.44333	0.00911	0.44301	-0.00326
	0.44367	0.01432	0.44334	-0.00299
	0.444	0.01367	0.44367	0.00859
	0.44433	0.00651	0.44401	0.02201
	0.44467	0.00286	0.44434	0.02422
	0.445	0.000651042	0.44467	0.01602
	0.44533	-0.0026	0.44501	0.00521
	0.44567	-0.00234	0.44534	-0.00547
	0.446	0.00234	0.44567	-0.00547
	0.44633	0.0069	0.44601	0.00195
	0.44667	0.0026	0.44634	0.01276
	0.447	-0.00664	0.44667	0.01745
	0.44733	-0.01042	0.44701	0.01732
	0.44767	-0.00521	0.44734	0.01406
	0.448	0.00781	0.44767	0.00924
	0.44833	0.0151	0.44801	0.01003
	0.44867	0.01198	0.44834	0.01745
	0.449	0.00365	0.44867	0.02096
	0.44933	-0.00443	0.44901	0.01693
	0.44967	-0.00612	0.44934	0.00794
	0.45	-0.00521	0.44967	0.00313
	0.45033	0.00078125	0.45001	-0.000651042
	0.45067	0.0069	0.45034	0.00104
	0.451	0.0082	0.45067	0.00716
	0.45133	0.00365	0.45101	0.01172
	0.45167	-0.00299	0.45134	0.00911
	0.452	-0.00182	0.45167	0.00299
	0.45233	0.00299	0.45201	0.00326
	0.45267	0.00664	0.45234	0.00859
	0.453	0.00417	0.45267	0.0168
	0.45333	0.00117	0.45301	0.02292
	0.45367	0.00104	0.45334	0.02005
	0.454	-0.000260417	0.45367	0.01198
	0.45433	-0.00326	0.45401	0.00365
	0.45467	-0.00456	0.45434	0.00078125
	0.455	-0.00742	0.45467	0.00716
	0.45533	-0.00872	0.45501	0.01471
	0.45567	-0.01016	0.45534	0.02174
	0.456	-0.00768	0.45567	0.01758
	0.45633	-0.00339	0.45601	0.01081
	0.45667	-0.000390625	0.45634	0.00964
	0.457	0.00599	0.45667	0.00859
	0.45733	0.00755	0.45701	0.01328
	0.45767	0.00104	0.45734	0.01341
	0.458	-0.00846	0.45767	0.01367
	0.45833	-0.01081	0.45801	0.00768
	0.45867	-0.00339	0.45834	0.000911458
	0.459	0.00482	0.45867	-0.00169
	0.45933	0.00977	0.45901	-0.00117
	0.45967	0.00833	0.45934	0.00573
	0.46	0.00482	0.45967	0.01341
	0.46033	0.000260417	0.46001	0.01797
	0.46067	0.00078125	0.46034	0.0194
	0.461	0.00391	0.46067	0.02279
	0.46133	0.00664	0.46101	0.0224
	0.46167	0.00807	0.46134	0.01615
	0.462	0.00664	0.46167	0.00612
	0.46233	0.00443	0.46201	0.00664
	0.46267	0.0026	0.46234	0.00977
	0.463	0.000911458	0.46267	0.01237
	0.46333	0	0.46301	0.00964
	0.46367	0.0013	0.46334	0.00911
	0.464	0.00273	0.46367	0.00937
	0.46433	0.0026	0.46401	0.01094
	0.46467	-0.00247	0.46434	0.01315
	0.465	-0.00326	0.46467	0.01146
	0.46533	0	0.46501	0.0056
	0.46567	0.00651	0.46534	-0.0013
	0.466	0.00937	0.46567	-0.00273
	0.46633	0.00625	0.46601	0.00521
	0.46667	0.00208	0.46634	0.01185
	0.467	-0.00313	0.46667	0.01471
	0.46733	-0.00221	0.46701	0.01029
	0.46767	0.00234	0.46734	0.00378
	0.468	0.00859	0.46767	0.00208
	0.46833	0.00924	0.46801	0.00234
	0.46867	0.00417	0.46834	0.00872
	0.469	-0.00456	0.46867	0.01276
	0.46933	-0.00872	0.46901	0.01667
	0.46967	-0.01055	0.46934	0.01445
	0.47	-0.00885	0.46967	0.00951
	0.47033	-0.00742	0.47001	0.00768
	0.47067	-0.00638	0.47034	0.00977
	0.471	-0.00729	0.47067	0.01549
	0.47133	-0.0043	0.47101	0.01797
	0.47167	-0.0026	0.47134	0.01328
	0.472	-0.000390625	0.47167	0.00977
	0.47233	-0.00273	0.47201	0.00326
	0.47267	-0.00391	0.47234	0.00508
	0.473	-0.00352	0.47267	0.00534
	0.47333	-0.00234	0.47301	0.00964
	0.47367	-0.0043	0.47334	0.01237
	0.474	-0.00378	0.47367	0.00964
	0.47433	-0.00117	0.47401	0.00339
	0.47467	0.00391	0.47434	-0.00313
	0.475	0.00352	0.47467	-0.00742
	0.47533	-0.000390625	0.47501	-0.00677
	0.47567	-0.00117	0.47534	-0.00521
	0.476	-0.000390625	0.47567	0.000911458
	0.47633	0.00104	0.47601	0.00508
	0.47667	0.0026	0.47634	0.01263
	0.477	0.00625	0.47667	0.0151
	0.47733	0.00768	0.47701	0.01458
	0.47767	0.0043	0.47734	0.01133
	0.478	-0.00078125	0.47767	0.01029
	0.47833	-0.00247	0.47801	0.00977
	0.47867	-0.0026	0.47834	0.00951
	0.479	-0.000390625	0.47867	0.00872
	0.47933	-0.000130208	0.47901	0.01003
	0.47967	0.00169	0.47934	0.01146
	0.48	-0.0013	0.47967	0.01328
	0.48033	-0.00495	0.48001	0.01276
	0.48067	-0.00846	0.48034	0.01003
	0.481	-0.01276	0.48067	0.00872
	0.48133	-0.01497	0.48101	0.00651
	0.48167	-0.01589	0.48134	0.00872
	0.482	-0.01107	0.48167	0.00716
	0.48233	-0.00482	0.48201	0.00951
	0.48267	-0.00078125	0.48234	0.01003
	0.483	0.0026	0.48267	0.01302
	0.48333	0.00208	0.48301	0.01536
	0.48367	-0.00078125	0.48334	0.01823
	0.484	-0.00625	0.48367	0.01862
	0.48433	-0.01003	0.48401	0.01654
	0.48467	-0.00755	0.48434	0.01055
	0.485	-0.00143	0.48467	0.00898
	0.48533	0.00208	0.48501	0.00651
	0.48567	0.0013	0.48534	0.00456
	0.486	-0.00195	0.48567	0.000911458
	0.48633	-0.00352	0.48601	0.00182
	0.48667	-0.00521	0.48634	0.00573
	0.487	-0.00794	0.48667	0.00898
	0.48733	-0.00924	0.48701	0.01003
	0.48767	-0.00599	0.48734	0.00807
	0.488	0.00352	0.48767	0.00573
	0.48833	0.0112	0.48801	0.00729
	0.48867	0.01484	0.48834	0.01003
	0.489	0.00859	0.48867	0.01602
	0.48933	0.00651	0.48901	0.01484
	0.48967	0.00651	0.48934	0.01719
	0.49	0.00924	0.48967	0.01563
	0.49033	0.00781	0.49001	0.01159
	0.49067	0.00547	0.49034	0.0069
	0.491	0.00534	0.49067	0.00417
	0.49133	0.00456	0.49101	0.00898
	0.49167	0.00326	0.49134	0.01393
	0.492	0	0.49167	0.01497
	0.49233	-0.00208	0.49201	0.01172
	0.49267	-0.00508	0.49234	0.00872
	0.493	-0.00443	0.49267	0.00951
	0.49333	-0.000520833	0.49301	0.0099
	0.49367	0.00104	0.49334	0.00951
	0.494	-0.0013	0.49367	0.01146
	0.49433	-0.00443	0.49401	0.01328
	0.49467	-0.00417	0.49434	0.01237
	0.495	-0.00443	0.49467	0.00937
	0.49533	-0.00677	0.49501	0.01016
	0.49567	-0.00964	0.49534	0.01289
	0.496	-0.0056	0.49567	0.0168
	0.49633	-0.00195	0.49601	0.0194
	0.49667	0.00117	0.49634	0.01693
	0.497	-0.000520833	0.49667	0.01081
	0.49733	-0.00221	0.49701	0.00755
	0.49767	0.0013	0.49734	0.00716
	0.498	0.00313	0.49767	0.01068
	0.49833	0.00703	0.49801	0.01068
	0.49867	0.00286	0.49834	0.01341
	0.499	-0.00182	0.49867	0.01302
	0.49933	-0.00703	0.49901	0.01237
	0.49967	-0.00833	0.49934	0.01172
	0.5	-0.00365	0.49967	0.01276
	0.50033	0.000130208	0.50001	0.01172
	0.50067	0.00208	0.50034	0.00846
	0.501	0.00286	0.50067	0.00208
	0.50133	0.00313	0.50101	-0.000260417
	0.50167	0.0043	0.50134	0.00273
	0.502	0.00404	0.50167	0.01419
	0.50233	0.00469	0.50201	0.01979
	0.50267	0.000651042	0.50234	0.01706
	0.503	-0.00417	0.50267	0.00898
	0.50333	-0.00742	0.50301	0.00573
	0.50367	-0.00768	0.50334	0.00859
	0.504	-0.00677	0.50367	0.0112
	0.50433	-0.00755	0.50401	0.01081
	0.50467	-0.00586	0.50434	0.00755
	0.505	-0.00417	0.50467	0.00378
	0.50533	-0.00521	0.50501	0.00417
	0.50567	-0.00339	0.50534	0.00443
	0.506	-0.00599	0.50567	0.00716
	0.50633	0.000260417	0.50601	0.00977
	0.50667	0.00221	0.50634	0.01133
	0.507	0.00573	0.50667	0.00846
	0.50733	0.00078125	0.50701	0.00599
	0.50767	-0.00521	0.50734	0.00768
	0.508	-0.00651	0.50767	0.00781
	0.50833	-0.00612	0.50801	0.00846
	0.50867	-0.00299	0.50834	0.01068
	0.509	-0.00104	0.50867	0.01771
	0.50933	-0.000911458	0.50901	0.02109
	0.50967	0.00104	0.50934	0.02083
	0.51	0.00143	0.50967	0.01927
	0.51033	0.00677	0.51001	0.01693
	0.51067	0.01016	0.51034	0.01263
	0.511	0.01185	0.51067	0.00872
	0.51133	0.01185	0.51101	0.00521
	0.51167	0.00469	0.51134	0.00703
	0.512	0.00078125	0.51167	0.01068
	0.51233	0.00169	0.51201	0.01393
	0.51267	0.0056	0.51234	0.01224
	0.513	0.00638	0.51267	0.00977
	0.51333	0.000651042	0.51301	0.01081
	0.51367	-0.00469	0.51334	0.0112
	0.514	-0.0138	0.51367	0.01445
	0.51433	-0.01563	0.51401	0.02018
	0.51467	-0.00964	0.51434	0.02331
	0.515	0.000260417	0.51467	0.01849
	0.51533	0.00104	0.51501	0.00872
	0.51567	-0.00104	0.51534	0.00273
	0.516	-0.00365	0.51567	0.00378
	0.51633	-0.00221	0.51601	0.00573
	0.51667	0.00104	0.51634	0.00742
	0.517	0.00716	0.51667	0.00651
	0.51733	0.00977	0.51701	0.00977
	0.51767	0.00911	0.51734	0.01367
	0.518	0.00495	0.51767	0.01667
	0.51833	0.000651042	0.51801	0.01615
	0.51867	-0.00339	0.51834	0.01602
	0.519	-0.00547	0.51867	0.01693
	0.51933	-0.00326	0.51901	0.01641
	0.51967	0.000260417	0.51934	0.01445
	0.52	0.00234	0.51967	0.01198
	0.52033	0.00313	0.52001	0.01107
	0.52067	-0.00078125	0.52034	0.01146
	0.521	-0.00156	0.52067	0.00742
	0.52133	-0.00169	0.52101	0.00326
	0.52167	0.00313	0.52134	0.00104
	0.522	0.00651	0.52167	0.00547
	0.52233	0.00638	0.52201	0.00885
	0.52267	0.00156	0.52234	0.00781
	0.523	-0.00859	0.52267	0.00378
	0.52333	-0.01341	0.52301	0.00169
	0.52367	-0.01419	0.52334	0.00495
	0.524	-0.00833	0.52367	0.00977
	0.52433	-0.00651	0.52401	0.01107
	0.52467	-0.00352	0.52434	0.01302
	0.525	-0.00391	0.52467	0.01563
	0.52533	-0.00573	0.52501	0.01823
	0.52567	-0.00716	0.52534	0.01536
	0.526	-0.00156	0.52567	0.01185
	0.52633	0.00286	0.52601	0.0112
	0.52667	0.00456	0.52634	0.00898
	0.527	-0.00104	0.52667	0.00859
	0.52733	-0.00365	0.52701	0.00807
	0.52767	-0.00508	0.52734	0.01042
	0.528	-0.00313	0.52767	0.01068
	0.52833	0.000130208	0.52801	0.0112
	0.52867	0.00234	0.52834	0.01432
	0.529	0.00208	0.52867	0.01458
	0.52933	0.00208	0.52901	0.01211
	0.52967	0.00469	0.52934	0.00977
	0.53	0.01458	0.52967	0.00977
	0.53033	0.01693	0.53001	0.01055
	0.53067	0.0125	0.53034	0.00924
	0.531	0.00117	0.53067	0.00898
	0.53133	-0.00273	0.53101	0.01107
	0.53167	0.00143	0.53134	0.0112
	0.532	0.00299	0.53167	0.01302
	0.53233	0.00326	0.53201	0.01276
	0.53267	0.00299	0.53234	0.01276
	0.533	0.00937	0.53267	0.01107
	0.53333	0.01237	0.53301	0.01068
	0.53367	0.00469	0.53334	0.01185
	0.534	-0.00677	0.53367	0.01107
	0.53433	-0.01328	0.53401	0.00964
	0.53467	-0.00964	0.53434	0.00937
	0.535	-0.00208	0.53467	0.01042
	0.53533	0.00195	0.53501	0.01159
	0.53567	0.00391	0.53534	0.00729
	0.536	0.00299	0.53567	0.00365
	0.53633	0.00326	0.53601	0.00286
	0.53667	0.00299	0.53634	0.00339
	0.537	0.00638	0.53667	0.00391
	0.53733	0.00703	0.53701	0.0013
	0.53767	0.00286	0.53734	0.00521
	0.538	-0.00417	0.53767	0.00833
	0.53833	-0.01042	0.53801	0.01185
	0.53867	-0.00937	0.53834	0.01211
	0.539	-0.00807	0.53867	0.0112
	0.53933	-0.00326	0.53901	0.01107
	0.53967	-0.00078125	0.53934	0.01693
	0.54	-0.00378	0.53967	0.02135
	0.54033	-0.00547	0.54001	0.02292
	0.54067	-0.00612	0.54034	0.01745
	0.541	-0.000520833	0.54067	0.01146
	0.54133	0.00443	0.54101	0.0082
	0.54167	0.00599	0.54134	0.00781
	0.542	0.00508	0.54167	0.00964
	0.54233	0.000390625	0.54201	0.00742
	0.54267	-0.00417	0.54234	0.00404
	0.543	-0.00599	0.54267	-0.000390625
	0.54333	-0.00352	0.54301	0.00078125
	0.54367	0.00521	0.54334	0.00156
	0.544	0.00964	0.54367	0.00365
	0.54433	0.01328	0.54401	0.00286
	0.54467	0.01263	0.54434	0.00299
	0.545	0.01419	0.54467	0.00326
	0.54533	0.01302	0.54501	0.00299
	0.54567	0.01159	0.54534	0.00195
	0.546	0.00807	0.54567	0.00313
	0.54633	0.00677	0.54601	0.00482
	0.54667	0.00612	0.54634	0.00781
	0.547	0.00651	0.54667	0.00807
	0.54733	0.00469	0.54701	0.01654
	0.54767	0.00169	0.54734	0.02396
	0.548	0.0026	0.54767	0.02669
	0.54833	0.00638	0.54801	0.02174
	0.54867	0.01016	0.54834	0.01589
	0.549	0.00911	0.54867	0.01497
	0.54933	0.00625	0.54901	0.01302
	0.54967	0.00482	0.54934	0.01263
	0.55	0.00365	0.54967	0.01159
	0.55033	0.00677	0.55001	0.00964
	0.55067	0.00872	0.55034	0.01016
	0.551	0.00977	0.55067	0.0099
	0.55133	0.00547	0.55101	0.01068
	0.55167	0.00234	0.55134	0.00872
	0.552	0.00208	0.55167	0.00716
	0.55233	0.00781	0.55201	0.00951
	0.55267	0.01133	0.55234	0.01068
	0.553	0.01042	0.55267	0.01458
	0.55333	0.00547	0.55301	0.01589
	0.55367	0.00378	0.55334	0.01849
	0.554	0.00299	0.55367	0.01836
	0.55433	0.00404	0.55401	0.01419
	0.55467	0.00599	0.55434	0.01016
	0.555	0.0056	0.55467	0.00833
	0.55533	-0.00117	0.55501	0.01172
	0.55567	-0.00937	0.55534	0.01354
	0.556	-0.01458	0.55567	0.01055
	0.55633	-0.01354	0.55601	0.00872
	0.55667	-0.00755	0.55634	0.00885
	0.557	0	0.55667	0.01354
	0.55733	0.00417	0.55701	0.01758
	0.55767	0.00299	0.55734	0.01849
	0.558	-0.00469	0.55767	0.0181
	0.55833	-0.01094	0.55801	0.01836
	0.55867	-0.01367	0.55834	0.02552
	0.559	-0.00443	0.55867	0.02643
	0.55933	0.00469	0.55901	0.02174
	0.55967	0.00911	0.55934	0.01432
	0.56	0.00872	0.55967	0.01289
	0.56033	0.00547	0.56001	0.0138
	0.56067	0.00482	0.56034	0.01224
	0.561	0.00365	0.56067	0.01042
	0.56133	0.00573	0.56101	0.0099
	0.56167	0.00742	0.56134	0.01003
	0.562	0.00573	0.56167	0.01276
	0.56233	0.00234	0.56201	0.01068
	0.56267	-0.00599	0.56234	0.0112
	0.563	-0.00937	0.56267	0.00755
	0.56333	-0.01003	0.56301	0.00586
	0.56367	-0.00417	0.56334	0.00495
	0.564	0.000130208	0.56367	0.0112
	0.56433	0.0026	0.56401	0.01758
	0.56467	0.00352	0.56434	0.01823
	0.565	0.00794	0.56467	0.01237
	0.56533	0.00951	0.56501	0.0082
	0.56567	0.00937	0.56534	0.00846
	0.566	0.00872	0.56567	0.01367
	0.56633	0.01068	0.56601	0.01706
	0.56667	0.00768	0.56634	0.01628
	0.567	0	0.56667	0.01172
	0.56733	-0.00456	0.56701	0.00872
	0.56767	-0.00247	0.56734	0.00833
	0.568	0.00286	0.56767	0.00885
	0.56833	0.00417	0.56801	0.01198
	0.56867	0.00078125	0.56834	0.01328
	0.569	-0.00169	0.56867	0.01211
	0.56933	-0.00573	0.56901	0.01107
	0.56967	-0.00378	0.56934	0.01094
	0.57	-0.000260417	0.56967	0.01094
	0.57033	0.00508	0.57001	0.01393
	0.57067	0.0056	0.57034	0.01979
	0.571	0.000520833	0.57067	0.02747
	0.57133	-0.00534	0.57101	0.02578
	0.57167	-0.01029	0.57134	0.02083
	0.572	-0.00703	0.57167	0.01615
	0.57233	0.000911458	0.57201	0.01706
	0.57267	0.00807	0.57234	0.01901
	0.573	0.00833	0.57267	0.01914
	0.57333	0.00573	0.57301	0.01615
	0.57367	0.00703	0.57334	0.01159
	0.574	0.00573	0.57367	0.00898
	0.57433	0.00495	0.57401	0.00807
	0.57467	0.00456	0.57434	0.00872
	0.575	0.00664	0.57467	0.01133
	0.57533	0.00677	0.57501	0.01289
	0.57567	-0.00182	0.57534	0.0138
	0.576	-0.00742	0.57567	0.01289
	0.57633	-0.01185	0.57601	0.01432
	0.57667	-0.0056	0.57634	0.0151
	0.577	0.00313	0.57667	0.01289
	0.57733	0.00964	0.57701	0.01263
	0.57767	0.00742	0.57734	0.01341
	0.578	0.000651042	0.57767	0.01406
	0.57833	-0.00391	0.57801	0.0151
	0.57867	-0.00469	0.57834	0.01354
	0.579	-0.0026	0.57867	0.01667
	0.57933	0.00326	0.57901	0.01784
	0.57967	0.00755	0.57934	0.01927
	0.58	0.00664	0.57967	0.01784
	0.58033	0.00195	0.58001	0.0181
	0.58067	-0.00469	0.58034	0.01523
	0.581	-0.00664	0.58067	0.00911
	0.58133	-0.00234	0.58101	-0.00078125
	0.58167	0.00352	0.58134	-0.00182
	0.582	0.00807	0.58167	0.00208
	0.58233	0.00508	0.58201	0.00794
	0.58267	0.00339	0.58234	0.00833
	0.583	0.00169	0.58267	0.00729
	0.58333	0.00234	0.58301	0.00247
	0.58367	0.000651042	0.58334	0.000520833
	0.584	-0.00208	0.58367	0.00143
	0.58433	-0.00313	0.58401	0.00586
	0.58467	-0.00221	0.58434	0.00677
	0.585	-0.000130208	0.58467	0.00169
	0.58533	-0.000911458	0.58501	-0.00247
	0.58567	-0.000651042	0.58534	-0.000260417
	0.586	0.00417	0.58567	0.00651
	0.58633	0.00951	0.58601	0.01289
	0.58667	0.01211	0.58634	0.01458
	0.587	0.00742	0.58667	0.01576
	0.58733	0.000260417	0.58701	0.01576
	0.58767	-0.00729	0.58734	0.01406
	0.588	-0.01224	0.58767	0.00977
	0.58833	-0.01081	0.58801	0.00573
	0.58867	-0.0043	0.58834	0.00638
	0.589	0.00417	0.58867	0.00612
	0.58933	0.00937	0.58901	0.01081
	0.58967	0.01042	0.58934	0.0151
	0.59	0.01029	0.58967	0.01458
	0.59033	0.00807	0.59001	0.01003
	0.59067	0.00951	0.59034	0.00456
	0.591	0.01068	0.59067	0.00742
	0.59133	0.01185	0.59101	0.00924
	0.59167	0.00977	0.59134	0.01159
	0.592	0.00391	0.59167	0.01185
	0.59233	0.00469	0.59201	0.01159
	0.59267	0.00365	0.59234	0.01081
	0.593	0.00521	0.59267	0.00885
	0.59333	0.00273	0.59301	0.00937
	0.59367	0.00156	0.59334	0.01445
	0.594	-0.00143	0.59367	0.02109
	0.59433	-0.00638	0.59401	0.02214
	0.59467	-0.00677	0.59434	0.01263
	0.595	-0.0043	0.59467	0.00299
	0.59533	-0.00117	0.59501	-0.00286
	0.59567	0.0013	0.59534	-0.00365
	0.596	0.00469	0.59567	-0.00273
	0.59633	0.00716	0.59601	-0.000520833
	0.59667	0.00625	0.59634	0.0026
	0.597	0.000911458	0.59667	0.00898
	0.59733	-0.00247	0.59701	0.00924
	0.59767	-0.00234	0.59734	0.00768
	0.598	-0.00104	0.59767	0.00456
	0.59833	0.00078125	0.59801	0.00794
	0.59867	-0.000130208	0.59834	0.01211
	0.599	0	0.59867	0.01211
	0.59933	0.00143	0.59901	0.01107
	0.59967	0.00482	0.59934	0.00951
	0.6	0.00664	0.59967	0.0099
	0.60033	0.00586	0.60001	0.01146
	0.60067	0.00156	0.60034	0.01172
	0.601	-0.00247	0.60067	0.01016
	0.60133	-0.00352	0.60101	0.00638
	0.60167	-0.00156	0.60134	0.0069
	0.602	0.00182	0.60167	0.01003
	0.60233	0.00521	0.60201	0.01341
	0.60267	0.00924	0.60234	0.01589
	0.603	0.01224	0.60267	0.01302
	0.60333	0.01094	0.60301	0.00964
	0.60367	0.00977	0.60334	0.00781
	0.604	0.00846	0.60367	0.01133
	0.60433	0.0125	0.60401	0.01628
	0.60467	0.01328	0.60434	0.01523
	0.605	0.01029	0.60467	0.01146
	0.60533	0.00326	0.60501	0.00755
	0.60567	-0.00443	0.60534	0.00768
	0.606	-0.00794	0.60567	0.01055
	0.60633	-0.00885	0.60601	0.0138
	0.60667	-0.00573	0.60634	0.01328
	0.607	0	0.60667	0.00586
	0.60733	0.00195	0.60701	0.000651042
	0.60767	-0.000130208	0.60734	-0.000260417
	0.608	-0.00404	0.60767	0.00378
	0.60833	-0.00625	0.60801	0.00951
	0.60867	-0.00638	0.60834	0.01549
	0.609	-0.00508	0.60867	0.02148
	0.60933	-0.000911458	0.60901	0.01914
	0.60967	0.00508	0.60934	0.01628
	0.61	0.00586	0.60967	0.0138
	0.61033	0.00182	0.61001	0.01354
	0.61067	-0.0069	0.61034	0.0125
	0.611	-0.01081	0.61067	0.01094
	0.61133	-0.00729	0.61101	0.01159
	0.61167	0.00208	0.61134	0.01419
	0.612	0.00651	0.61167	0.01458
	0.61233	0.0069	0.61201	0.01354
	0.61267	0.00469	0.61234	0.0099
	0.613	0.00326	0.61267	0.00911
	0.61333	0.00573	0.61301	0.00872
	0.61367	0.00951	0.61334	0.00742
	0.614	0.01276	0.61367	0.00768
	0.61433	0.00859	0.61401	0.00703
	0.61467	0.00273	0.61434	0.01133
	0.615	0.00078125	0.61467	0.01445
	0.61533	0.00365	0.61501	0.01471
	0.61567	0.00508	0.61534	0.01224
	0.616	0.00456	0.61567	0.00911
	0.61633	0.000260417	0.61601	0.00977
	0.61667	-0.00326	0.61634	0.00716
	0.617	-0.00182	0.61667	0.00443
	0.61733	0.0026	0.61701	0.00443
	0.61767	0.00365	0.61734	0.00924
	0.618	-0.000520833	0.61767	0.01641
	0.61833	-0.00195	0.61801	0.02096
	0.61867	-0.000260417	0.61834	0.01849
	0.619	0.00299	0.61867	0.01146
	0.61933	-0.00234	0.61901	0.00339
	0.61967	-0.0043	0.61934	-0.000390625
	0.62	-0.00716	0.61967	-0.0013
	0.62033	-0.00586	0.62001	0.00117
	0.62067	-0.00482	0.62034	0.00273
	0.621	-0.00352	0.62067	0.00378
	0.62133	-0.00195	0.62101	0.00286
	0.62167	-0.000130208	0.62134	0.00456
	0.622	0.0026	0.62167	0.00703
	0.62233	0.00651	0.62201	0.0082
	0.62267	0.00573	0.62234	0.00846
	0.623	0.00911	0.62267	0.01068
	0.62333	0.01016	0.62301	0.01419
	0.62367	0.01237	0.62334	0.0181
	0.624	0.01068	0.62367	0.01693
	0.62433	0.00638	0.62401	0.01458
	0.62467	0.00417	0.62434	0.01042
	0.625	0.00247	0.62467	0.01445
	0.62533	0.00339	0.62501	0.0168
	0.62567	0.00313	0.62534	0.01953
	0.626	-0.00143	0.62567	0.0168
	0.62633	-0.00495	0.62601	0.01758
	0.62667	-0.01094	0.62634	0.01406
	0.627	-0.01302	0.62667	0.01042
	0.62733	-0.00937	0.62701	0.01042
	0.62767	-0.00391	0.62734	0.01745
	0.628	0.00313	0.62767	0.01953
	0.62833	0.00456	0.62801	0.01602
	0.62867	0.00664	0.62834	0.00859
	0.629	0.00495	0.62867	0.00469
	0.62933	0.00117	0.62901	0.00404
	0.62967	-0.00117	0.62934	0.00352
	0.63	-0.000651042	0.62967	0.00573
	0.63033	0	0.63001	0.00612
	0.63067	-0.0013	0.63034	0.00638
	0.631	-0.00365	0.63067	0.00547
	0.63133	-0.00156	0.63101	0.0056
	0.63167	0.00078125	0.63134	0.00703
	0.632	0.0013	0.63167	0.00638
	0.63233	0.000390625	0.63201	0.00417
	0.63267	-0.00299	0.63234	0.00117
	0.633	-0.00664	0.63267	0.000390625
	0.63333	-0.00833	0.63301	0.00078125
	0.63367	-0.00508	0.63334	0.00234
	0.634	-0.00143	0.63367	0.00599
	0.63433	-0.00156	0.63401	0.0082
	0.63467	-0.00104	0.63434	0.00703
	0.635	0.00234	0.63467	0.00234
	0.63533	0.00625	0.63501	-0.00299
	0.63567	0.0056	0.63534	-0.00404
	0.636	0.00365	0.63567	-0.00482
	0.63633	0.00208	0.63601	0.00117
	0.63667	0.00495	0.63634	0.01172
	0.637	0.01315	0.63667	0.0168
	0.63733	0.0151	0.63701	0.01615
	0.63767	0.01354	0.63734	0.00951
	0.638	0.00729	0.63767	0.0043
	0.63833	0.00469	0.63801	0.00273
	0.63867	0.00234	0.63834	0.00352
	0.639	-0.000130208	0.63867	0.00794
	0.63933	-0.00326	0.63901	0.00885
	0.63967	-0.00937	0.63934	0.00924
	0.64	-0.01276	0.63967	0.00833
	0.64033	-0.01068	0.64001	0.00911
	0.64067	-0.00456	0.64034	0.01172
	0.641	-0.000651042	0.64067	0.01549
	0.64133	0.000260417	0.64101	0.01628
	0.64167	0.0013	0.64134	0.01523
	0.642	0.0013	0.64167	0.01185
	0.64233	-0.00221	0.64201	0.01003
	0.64267	-0.00742	0.64234	0.00885
	0.643	-0.01211	0.64267	0.0099
	0.64333	-0.0082	0.64301	0.01016
	0.64367	-0.00182	0.64334	0.01016
	0.644	0.00625	0.64367	0.0138
	0.64433	0.00964	0.64401	0.01563
	0.64467	0.00964	0.64434	0.01771
	0.645	0.00651	0.64467	0.0168
	0.64533	0.00286	0.64501	0.01563
	0.64567	0.00273	0.64534	0.01497
	0.646	0.00378	0.64567	0.01953
	0.64633	0.00078125	0.64601	0.02214
	0.64667	-0.0026	0.64634	0.01797
	0.647	-0.00469	0.64667	0.00951
	0.64733	0.00221	0.64701	0.00625
	0.64767	0.0099	0.64734	0.0056
	0.648	0.01159	0.64767	0.00339
	0.64833	0.00716	0.64801	0.00117
	0.64867	-0.000390625	0.64834	0.00247
	0.649	0	0.64867	0.00417
	0.64933	0.00221	0.64901	0.00716
	0.64967	0.00508	0.64934	0.0082
	0.65	0.00573	0.64967	0.0082
	0.65033	0.00508	0.65001	0.00807
	0.65067	0.00534	0.65034	0.01003
	0.651	0.00326	0.65067	0.01029
	0.65133	0.00469	0.65101	0.00781
	0.65167	0.00742	0.65134	0.00417
	0.652	0.00729	0.65167	0.00417
	0.65233	0.00547	0.65201	0.00339
	0.65267	-0.00104	0.65234	0.00391
	0.653	-0.0026	0.65267	0.00651
	0.65333	-0.00234	0.65301	0.01016
	0.65367	0.00156	0.65334	0.01159
	0.654	0.00482	0.65367	0.00937
	0.65433	0.0043	0.65401	0.00807
	0.65467	0.00391	0.65434	0.00951
	0.655	0.00391	0.65467	0.01185
	0.65533	0.00313	0.65501	0.01367
	0.65567	0.00313	0.65534	0.01198
	0.656	0.00456	0.65567	0.01081
	0.65633	0.00664	0.65601	0.00846
	0.65667	0.00833	0.65634	0.00651
	0.657	0.00508	0.65667	0.00716
	0.65733	0.000520833	0.65701	0.00964
	0.65767	-0.00547	0.65734	0.01185
	0.658	-0.00534	0.65767	0.01393
	0.65833	-0.00404	0.65801	0.0125
	0.65867	0	0.65834	0.01341
	0.659	0.00195	0.65867	0.01432
	0.65933	0.00352	0.65901	0.02005
	0.65967	0.0013	0.65934	0.01706
	0.66	-0.000520833	0.65967	0.00885
	0.66033	0.00195	0.66001	-0.00169
	0.66067	0.00482	0.66034	-0.00182
	0.661	0.0056	0.66067	0.00195
	0.66133	0.00599	0.66101	0.00924
	0.66167	0.00508	0.66134	0.01237
	0.662	0.00677	0.66167	0.01406
	0.66233	0.00664	0.66201	0.01367
	0.66267	0.00807	0.66234	0.01315
	0.663	0.00352	0.66267	0.01198
	0.66333	0.00078125	0.66301	0.01276
	0.66367	0.00156	0.66334	0.01289
	0.664	0.00378	0.66367	0.01432
	0.66433	0.00352	0.66401	0.01406
	0.66467	0.000520833	0.66434	0.01354
	0.665	-0.000130208	0.66467	0.0151
	0.66533	0.00326	0.66501	0.01589
	0.66567	0.00521	0.66534	0.01615
	0.666	0.00638	0.66567	0.01315
[truncated: 102,001 more rows]

[truncated: 6 more sheets: Figure S3, Figure S4, Figure S6, Figure S7, Figure S9, Figure S10]
